# Supplementary material for: Single-cell analysis of uterosacral ligament revealed cellular heterogeneity in women with pelvic organ prolapse
Source: Commun Biol. 2024 Feb 7;7:159. doi: 10.1038/s42003-024-05808-3 (PMC10850063; doi:10.1038/s42003-024-05808-3)
Supplement: Supplementary file 4 — Supplementary Data 1 [file 42003_2024_5808_MOESM4_ESM.xlsx]

## Sheet: Sheet1
Clinical characteristics of POP and control patients profiled by sc-RNA seq in this study.
Number	Age (Years)	BMI (kg/m2)	Primary diagnosis	age of menarche	menopausal state	age of menopause	Parity	Vaginal birth	Family history of POP	Diabetes mellitus	Hormone use	Surgical procedures
POP-1	63	26.13	POP-IV	13	yes	55	4	4	-	-	-	laparoscopic hysterectomy+ bilateral salpingo-oophorectomy +uterosacral ligament suspension+anterior vaginal repair
POP-2	67	20.06	POP-III	18	yes	47	2	2	-	-	-	Laparoscopic bilateral salpingo-oophorectomy+sacrocopopexy +perineal reconstruction
POP-3	61	24.39	POP-III	13	yes	50	3	3	-	-	+	laparoscopic hysterectomy+ bilateral salpingo-oophorectomy +uterosacral ligament suspension+perineal reconstruction+anterior vaginal repair+posterior vaginal repair
control-1	53	23.71	Hysteromyoma	13	no	-	2	2	-	-	-	laparoscopic hysterectomy+ bilateral salpingectomy

## Sheet: Sheet2
The source data of Figure 1d ( The cell number of each population in each sample)
	POP-1	POP-2	POP-3	control
Fibroblasts	1149	510	1982	1516
SMCs	3250	3033	1717	2377
ECs	2703	445	299	2878
Neutropgils	60	594	612	195
Macrophages	336	394	701	160
Monocytes	197	68	646	292
DCs	143	10	37	89
Tcells	78	111	814	97
Bcells	12	22	194	23
Mast cells	331	52	1527	50

## Sheet: Sheet3
The source data of Figure 2c, 3b, 3h, 4b, 4f, 5f ( The cell number of each subpopulation in each sample)
cluster	POP-1	POP-2	POP-3	control-1
Fibroblasts_1	774	310	1629	1055
Fibroblasts_2	143	105	178	185
Fibroblasts_3	129	32	61	143
Fibroblasts_4	72	55	35	51
Fibroblasts_5	3	1	69	41
cluster	POP-1	POP-2	POP-3	control-1
SMCs_1	1076	1411	938	1439
SMCs_2	1580	1037	743	473
SMCs_3	580	581	34	462
SchwannCells	14	4	2	3
cluster	POP-1	POP-2	POP-3	control-1
AECs	162	185	50	114
LECs	16	7	27	10
VECs	2504	250	221	2734
cluster	POP-1	POP-2	POP-3	control-1
Macrophages_1	105	159	307	43
Macrophages_2	124	121	251	39
Macrophages_3	100	108	135	77
Macrophages_4	7	6	8	1
cluster	POP-1	POP-2	POP-3	control-1
Monocytes_1	113	15	429	103
Monocytes_2	78	45	172	78
Monocytes_3	6	7	43	86
Monocytes_4	0	1	2	25
cluster	POP-1	POP-2	POP-3
Neutrophils_1	22	182	219
Neutrophils_2	3	107	170
Neutrophils_3	2	148	72
Neutrophils_4	3	109	99

## Sheet: Sheet4
The source data of Figure 2d
Fibroblasts_1
ONTOLOGY	ID	Description	GeneRatio	BgRatio	pvalue	p.adjust	qvalue	geneID	Count
BP	GO:0030198	extracellular matrix organization	39/120	393/18862	5.05808e-36	4.97029e-33	3.89878e-33	DPT/CCDC80/COL14A1/FBLN1/HPSE2/SFRP2/DCN/LUM/MFAP4/FAP/QSOX1/COL1A2/PDPN/COL1A1/RGCC/ADAMTS2/CREB3L1/HTRA1/AEBP1/COL6A3/PDGFRA/COL3A1/FBLN5/CTSK/MMP2/MMP19/SPARC/COL5A2/COL6A2/TIMP1/COL5A1/ELN/FMOD/COL6A1/WT1/SULF2/RUNX1/COL8A1/COL12A1	39
BP	GO:0030199	collagen fibril organization	13/120	54/18862	1.27742e-17	6.98111e-15	5.4761e-15	DPT/COL14A1/SFRP2/LUM/COL1A2/COL1A1/ADAMTS2/AEBP1/COL3A1/COL5A2/COL5A1/FMOD/COL12A1	13
BP	GO:0032963	collagen metabolic process	14/120	109/18862	7.89934e-15	3.45359e-12	2.70906e-12	MFAP4/FAP/COL1A2/COL1A1/RGCC/ADAMTS2/CREB3L1/RCN3/CTSK/MMP2/MMP19/COL5A1/MRC2/RUNX1	14
BP	GO:0045765	regulation of angiogenesis	18/120	335/18862	4.13257e-12	1.50563e-09	1.18104e-09	SFRP1/VEGFD/SFRP2/DCN/THBS2/MDK/GPNMB/SERPINF1/RGCC/CREB3L1/ECM1/CCL11/PTGIS/SPARC/PTN/C3/CD34/RUNX1	18
CC	GO:0062023	collagen-containing extracellular matrix	47/125	423/19520	6.56215e-46	9.18701e-44	8.01273e-44	MGP/SFRP1/CTHRC1/DPT/CCDC80/COL14A1/FBLN1/SFRP2/DCN/LUM/THBS2/MFAP4/SPON1/COL1A2/MDK/COL1A1/OGN/CILP/SERPINF1/MATN2/ANGPTL2/ADAMTS2/HTRA1/ECM1/AEBP1/SRPX/COL6A3/PCOLCE/COL3A1/LGALS3BP/FBLN5/MMP2/SPARC/CDH13/COL5A2/PTN/PSAP/COL6A2/TIMP1/COL5A1/ELN/FMOD/COL6A1/CXCL12/COL8A1/COL12A1/NCAM1	47
Fibroblasts_2
ONTOLOGY	ID	Description	GeneRatio	BgRatio	pvalue	p.adjust	qvalue	geneID	Count
BP	GO:0050673	epithelial cell proliferation	25/241	428/18862	2.75123e-10	9.37193e-07	7.35211e-07	THBS4/SOX9/CLDN1/GPC3/PTCH1/WFDC1/MTSS1/NGFR/APOE/JCAD/CCL2/ID1/EGR3/KLF9/EGFR/NRP1/EDNRB/HGF/LAMB1/NRP2/ACVRL1/ERBB2/IL6/NR2F2/ZFP36	25
BP	GO:0001667	ameboidal-type cell migration	25/241	473/18862	2.16498e-09	2.38069e-06	1.86761e-06	CYP1B1/MEOX2/SOX9/GPC3/EFNA1/APOE/PLK2/EFNB2/JCAD/ENPP2/STARD13/EFNB1/HBEGF/GLUL/ID1/EGR3/ZFAND5/AMOTL1/NRP1/ANGPT1/EDNRB/NRP2/ACVRL1/ADIPOR2/NR2F2	25
BP	GO:0045926	negative regulation of growth	18/241	245/18862	2.77874e-09	2.38069e-06	1.86761e-06	GPC3/PTCH1/WFDC1/MT1G/INHBA/MT1A/MT1M/BST2/MT1X/NRP1/ING1/MT2A/VGLL4/ACVRL1/SERPINE2/ADIPOR2/TSPYL2/MT1E	18
BP	GO:0031589	cell-substrate adhesion	21/241	359/18862	7.72135e-09	5.29221e-06	4.15165e-06	ITGA6/APOD/VIT/EGFLAM/EFNA1/SPRY4/FAM107A/ID1/PPFIA2/SORBS1/MYOC/PLEKHA2/NRP1/ANGPT1/LAMB1/JAG1/ACVRL1/MKLN1/PEAK1/SNED1/DLC1	21
BP	GO:0060485	mesenchyme development	18/241	287/18862	3.28031e-08	1.15761e-05	9.08122e-06	FOXD1/SOX9/SNAI1/EFNA1/FOXC1/BAMBI/EFNB1/HEYL/NRP1/PHLDB1/CITED2/EDNRB/HGF/NRP2/JAG1/ACVRL1/SPRY2/IL6	18
CC	GO:0062023	collagen-containing extracellular matrix	22/247	423/19520	2.39991e-08	6.64776e-06	6.01242e-06	ENTPD2/ANGPTL7/THBS4/SBSPON/GPC3/TGFBI/VIT/EGFLAM/IGFBP7/A2M/APOE/COL15A1/COL21A1/MYOC/LTBP1/ANGPT1/COL4A1/CTSC/ANGPTL4/LAMB1/SERPINE2/LAMA4	22
MF	GO:0019838	growth factor binding	14/244	137/18337	4.16757e-09	2.0171e-06	1.78109e-06	FGFBP2/ITGA6/NGFR/IGFBP7/A2M/NTRK2/LIFR/EGFR/LTBP1/NRP1/COL4A1/NRP2/ACVRL1/ERBB2	14
Fibroblasts_3
ONTOLOGY	ID	Description	GeneRatio	BgRatio	pvalue	p.adjust	qvalue	geneID	Count
BP	GO:0003012	muscle system process	48/404	453/18862	3.96514e-20	7.76375e-17	6.48614e-17	DES/TACR2/ACTG2/ACTA2/MYLK/MYH11/KCNMA1/CNN1/MYOCD/GJC1/TPM2/TPM1/PLN/SLMAP/MYL9/SYNM/PPP1R12B/SORBS1/DMD/SMTN/FBXO32/EDNRA/FLNA/LMOD1/PDLIM5/ATP1B1/MYL6/CAMK2G/LMCD1/ATP2B4/CACNA1C/KCND3/CAV1/CALD1/TMOD1/CRYAB/VCL/SULF1/SRF/TPM4/MEF2A/PTGER3/CALM2/SGCA/SLC8A1/PDE4D/ROCK2/TLN1	48
BP	GO:0007015	actin filament organization	36/404	435/18862	4.3875e-12	4.29536e-09	3.58851e-09	TPM2/TPM1/MICAL2/SYNPO2/CDC42EP3/SORBS1/FLNA/LMOD1/VASP/ACTN1/CFL2/DSTN/CORO1C/ENAH/WDR1/PFN1/PAWR/PHLDB2/CALD1/TMOD1/ACTR3/MSRB1/STMN1/SRF/TPM4/SDC4/FERMT2/TGFBR1/KANK1/CAPZA2/ROCK2/MPRIP/PFN2/ZYX/CFL1/SVIL	36
BP	GO:0060537	muscle tissue development	32/404	371/18862	2.44575e-11	1.91551e-08	1.60029e-08	MYLK/SCX/MYH11/MYOCD/POPDC2/JPH2/GJC1/TPM1/PLN/PGM5/CSRP1/HDAC9/FHL2/PDLIM5/GREM1/MYL6/CFL2/ALDH1A2/TGFB2/CAV1/MEF2C/RIPOR2/YAP1/SRF/MEF2A/CAV2/TGFBR1/SLC8A1/ADAMTS9/SVIL/FZD7/ATF3	32
CC	GO:0030055	cell-substrate junction	67/418	423/19520	9.61612e-39	4.25032e-36	3.35046e-36	CNN1/TES/LIMS2/PGM5/SYNPO2/CDH2/CSRP1/FLNC/LPP/SORBS1/PDLIM7/DMD/ALCAM/FHL2/CSPG4/FLNA/TGFB1I1/PALLD/VASP/NEXN/HSPB1/ADGRE5/ACTN1/TNS1/CORO1C/FBLIM1/ENAH/MCAM/ILK/MYH9/PFN1/CAV1/FHL1/TNC/PPP1CB/PHLDB2/ITGA5/CD44/FHL3/VCL/ACTR3/LAYN/CAP1/ACTB/TPM4/SDC4/FERMT2/PPP1R12A/ACTN4/CAV2/PIP5K1C/PARVA/RSU1/CD9/ITGB1/DIXDC1/RPL10A/MPRIP/ZYX/CFL1/PABPC1/SVIL/RPL3/MSN/TLN1/CNN2/RPS4X	67
MF	GO:0003779	actin binding	60/414	439/18337	8.05141e-30	5.14485e-27	4.66982e-27	MYLK/MYH11/KCNMA1/CNN1/TAGLN/TPM2/TPM1/MICAL2/PDLIM3/SYNPO2/FLNC/SORBS1/PDLIM7/DMD/SMTN/FLNA/LMOD1/PDLIM5/PALLD/RAI14/VASP/NEXN/ACTN1/CFL2/DSTN/TNS1/CORO1C/ENAH/MYH9/STK38L/WDR1/PFN1/PAWR/FHL3/CAP2/CALD1/TMOD1/KLHL5/VCL/ACTR3/MSRB1/CAP1/EPB41/TPM4/FERMT2/ACTN4/PDLIM4/PARVA/CAPZA2/BCL7B/ITGB1/DIXDC1/MPRIP/PFN2/WIPF2/CFL1/SVIL/MSN/TLN1/CNN2	60
Fibroblasts_4
BP	GO:0003012	muscle system process	56/438	453/18862	5.89915e-25	2.31955e-21	1.97404e-21	HRC/KCNA5/SORBS2/CASQ2/HEY2/ACTA2/PLN/MYH11/MYOM1/MYL9/GUCY1A1/SYNM/MYLK/ADRA2A/ATP1A2/NOL3/TPM2/TBX2/ACTG2/DMPK/TPM1/CKMT2/LMOD1/PPP1R12B/MYOCD/SNTA1/SORBS1/DES/CRYAB/CNN1/ITGA1/DMD/TMOD1/CAV1/SLMAP/MYL6/PDLIM5/UTRN/FBXO32/TMEM38B/FLNA/CAMK2G/ROCK1/PRKG1/EDNRA/KCNMA1/CALM1/GAMT/CALD1/SGCA/CALM2/SMTN/KCNE4/VCL/EMD/PIN1	56
BP	GO:0007015	actin filament organization	38/438	435/18862	2.45539e-12	3.10842e-09	2.64541e-09	SORBS2/ESAM/TPM2/SYNPO2/TPM1/LMOD1/DSTN/SORBS1/MICAL2/ENAH/SYNPO/TMOD1/FCHSD2/FLNA/ACTN1/ARPC1A/ARHGAP17/PDLIM1/ROCK1/CORO1C/MPRIP/PAWR/PHLDB2/WDR1/EZR/RHOB/CALD1/EPS8/MYO1D/JMY/FAT1/PFN1/CFL2/VASP/ID1/PLS3/MYO1B/MYO1C	38
BP	GO:0060537	muscle tissue development	32/438	371/18862	1.95762e-10	1.09962e-07	9.35832e-08	SORBS2/FOXC2/HEY2/KCNAB1/PLN/MYH11/MYOM1/RBM24/MYLK/TBX2/CSRP2/TPM1/MYOCD/MEF2C/HEYL/CAV2/BMP2/CSRP1/CAV1/MYL6/PDLIM5/HMG20B/FOXC1/FOXN2/ATF3/FHL2/GPCPD1/CFL2/ZFAND5/EMD/PIN1/TIPARP	32
BP	GO:0006119	oxidative phosphorylation	20/438	148/18862	2.39504e-10	1.17716e-07	1.00182e-07	COX4I2/CHCHD10/NDUFA4/COX7A1/COX5B/ATP5PO/COX7B/NDUFB7/NDUFB1/COX7A2/ATP5MC2/CYCS/UQCRB/COX8A/NDUFB9/NDUFB8/UQCR11/ATP5ME/COX6C/ATP5F1D	20
BP	GO:0003018	vascular process in circulatory system	25/438	245/18862	6.30693e-10	2.75543e-07	2.345e-07	KCNA5/FOXC2/ACTA2/HRH2/AVPR1A/GUCY1A1/ADRA2A/ATP1A2/ANGPT1/PDE3A/SNTA1/ITGA1/CAV1/ATP1B2/SLC7A2/SLC38A1/ROCK1/PRKG1/FOXC1/SLCO3A1/EDNRA/KCNMA1/ECE1/ABCC9/KLF2	25
CC	GO:0030055	cell-substrate junction	50/454	423/19520	2.03105e-21	2.03613e-19	1.52863e-19	SORBS2/MCAM/ITGA8/SYNPO2/CSRP2/SORBS1/ACTN4/CAV2/FBLIM1/CNN1/NEXN/ITGA1/ENAH/LPP/TNS1/DMD/CSRP1/CAV1/MAPRE2/KLF11/LIMS2/PPP1CB/ARHGEF7/FLNA/PACSIN2/PPP1R12A/ACTN1/PDLIM1/HSPB1/TGFB1I1/FHL1/CORO1C/PDLIM7/MYH9/MPRIP/PHLDB2/EZR/RHOB/FHL2/PTK2/PALLD/FAT1/PFN1/RSU1/RRAS/VASP/ILK/VCL/TNC/RPS7	50
Fibroblasts_5
ONTOLOGY	ID	Description	GeneRatio	BgRatio	pvalue	p.adjust	qvalue	geneID	Count
BP	GO:0030198	extracellular matrix organization	44/405	393/18862	2.10099e-19	3.81591e-16	3.03983e-16	MFAP5/DPP4/HAS1/FBN1/FBLN2/ADAMTS16/NTN4/VIT/OLFML2A/HAS2/SFRP2/RAMP2/ADAMTS5/ADAMTSL4/ADAMTS15/LOX/LAMA4/ITGA11/CCDC80/RGCC/ADAM15/BMP1/LOXL1/FLRT2/LAMB2/APP/EXT1/ITGB5/HSPG2/SLC39A8/TIMP2/COL1A2/SMOC2/RECK/SPARC/SULF1/DCN/PDGFRA/VCAN/LAMC1/TIMP1/MFAP4/COL1A1/FBLN1	44
BP	GO:0031589	cell-substrate adhesion	33/405	359/18862	2.22071e-12	2.24847e-09	1.79118e-09	FBLN2/NTN4/CD34/S100A10/VIT/ITGBL1/HAS2/PXN/THY1/CSF1/ITGA11/CARMIL1/JAG1/CCDC80/PLAU/AXL/VEGFA/RHOA/ADAM15/BST1/LAMB2/DLC1/ITGB5/TRIOBP/ADAM9/THBS3/PTPRA/FER/PLEKHA2/LAMC1/COL1A1/FBLN1/ARPC2	33
BP	GO:0001501	skeletal system development	34/405	486/18862	1.65054e-09	1.33694e-06	1.06503e-06	WNT10B/WNT2B/FBN1/SFRP4/PTHLH/HAS2/LRRC17/SFRP2/LOX/TSKU/OSR2/ANXA2/BMP4/RARG/RHOA/BMP1/EFEMP1/RAB23/PAPSS2/TGFBR2/EXT1/COL1A2/THBS3/SULF1/PDGFRA/MSX1/VCAN/MAF/TIMP1/PRELP/COL1A1/EXT2/PRDX1/PCSK5	34
BP	GO:0042119	neutrophil activation	34/405	500/18862	3.41e-09	2.3e-06	1.83e-06	SLPI/CD55/CFD/ANPEP/PLA2G2A/CTSH/ANXA2/SDCBP/C3/GAA/CD58/GSN/GRN/PLAU/S100A11/RHOA/BST1/CTSA/SPTAN1/HMOX2/DIAPH1/ACAA1/ACLY/RAP1B/TIMP2/HLA-B/VAT1/TMBIM1/GNS/GUSB/OSTF1/PRCP/APRT/DPP7	34
BP	GO:0043312	neutrophil degranulation	33/405	485/18862	5.77e-09	2.94e-06	2.34e-06	SLPI/CD55/CFD/ANPEP/CTSH/ANXA2/SDCBP/C3/GAA/CD58/GSN/GRN/PLAU/S100A11/RHOA/BST1/CTSA/SPTAN1/HMOX2/DIAPH1/ACAA1/ACLY/RAP1B/TIMP2/HLA-B/VAT1/TMBIM1/GNS/GUSB/OSTF1/PRCP/APRT/DPP7	33
CC	GO:0062023	collagen-containing extracellular matrix	59/424	423/19520	1.19205e-30	4.52981e-28	3.75183e-28	SLPI/MFAP5/CLEC3B/WNT2B/WNT2/C17orf58/FBN1/FBLN2/FGF9/SEMA3B/NTN4/S100A10/VIT/EMILIN2/CILP/SFRP2/ADAMTS5/ANXA2P2/ADAMTSL4/ADAMTS15/CTSH/LTBP4/OMD/LAMA4/ANXA2/CDON/SDC2/CCDC80/LOXL1/EFEMP1/LAMB2/PODN/F3/HSPG2/ANXA4/TIMP2/COL1A2/GPC6/S100A4/SOD3/SMOC2/CLU/THBS3/CD151/SPARC/SULF1/DCN/TIMP3/ANXA1/ABI3BP/VCAN/ANXA11/LAMC1/TIMP1/MFAP4/PRELP/COL1A1/FBLN1/PCOLCE	59

## Sheet: Sheet5
The source data of Figure 3d
SMCs_1
ONTOLOGY	ID	Description	GeneRatio	BgRatio	pvalue	p.adjust	qvalue	geneID	Count
BP	GO:0006986	response to unfolded protein	16/115	185/18862	2.44872e-14	6.17076e-11	4.45408e-11	ATF3/DNAJB1/HSPA1A/HSPA1B/DDIT3/HSPA6/BAG3/HSPB8/PPP1R15A/DNAJA1/HSPA8/HSP90AA1/HSPH1/HSPB1/SERPINH1/HERPUD1	16
BP	GO:0009266	response to temperature stimulus	15/115	228/18862	8.91537e-12	5.61999e-09	4.05654e-09	DNAJB1/HSPA1A/HSPA1B/HSPA6/FOS/IER5/BAG3/HSPB8/DNAJA1/HSPA8/HSP90AA1/NFKBIA/HSPH1/CDKN1A/HSP90AB3P	15
BP	GO:1903706	regulation of hemopoiesis	16/115	415/18862	4.63666e-09	1.29826e-06	9.37093e-07	IRF1/HSPA1A/HSPA1B/FOS/JUN/ZC3H12A/ZFP36/EGR3/MAFB/SOCS1/NFKBIZ/NFKBIA/TRIB1/KLF10/MYC/PNP	16
BP	GO:0045444	fat cell differentiation	12/115	221/18862	1.06021e-08	2.42885e-06	1.75316e-06	IL6/DDIT3/ZC3H12A/ZFP36/MAFB/SOCS1/EGR2/PTGS2/ARL4A/KLF4/HES1/INSIG1	12
SMCs_2
ONTOLOGY	ID	Description	GeneRatio	BgRatio	pvalue	p.adjust	qvalue	geneID	Count
BP	GO:0030198	extracellular matrix organization	43/312	393/18862	4.87196e-23	8.56325e-20	6.14429e-20	CSGALNACT1/CYP1B1/COL6A3/AGT/LAMB1/SOX9/LAMA4/ADAMTS4/CD44/SULF2/VCAN/MMP2/NID1/ADAMTS5/MFAP4/ENG/CTSK/BMP2/COL1A1/COL1A2/CCDC80/ITGA1/COL4A1/TIMP2/THBS1/FBN1/SULF1/ICAM1/AEBP1/COL5A1/B4GALT1/COL6A1/COL14A1/COL3A1/TGFBI/MMP14/CST3/ADAMTS9/LAMC1/HTRA1/COL4A2/SMOC2/TIMP1	43
BP	GO:0050673	epithelial cell proliferation	34/312	428/18862	3.60583e-14	3.51118e-11	2.51934e-11	GPC3/FGF7/FGF10/FST/IGFBP3/CCL26/ACVRL1/LAMB1/SOX9/EDNRB/SULF2/SFRP1/SEMA5A/CXCL12/OSR2/CCL2/APOE/IGFBP5/TGFBR3/ERRFI1/BMP2/THBS1/HGF/AGTR1/SULF1/IGFBP4/B4GALT1/MMP14/B2M/LAMC1/HTRA1/CYP7B1/SNAI2/NR2F2	34
BP	GO:0002683	negative regulation of immune system process	28/312	403/18862	1.70244e-10	9.47287e-08	6.79696e-08	CCL21/TMEM176A/ADGRF5/TMEM176B/CNR1/THY1/IL33/SOX9/SAMHD1/SFRP1/CXCL12/CCL2/SDC4/HLA-B/PIK3R1/THBS1/PTGER4/FBN1/SERPING1/PRNP/HLA-A/COL3A1/IFI16/HTRA1/NBL1/CD59/HLA-DRB1/PAWR	28
BP	GO:0002697	regulation of immune effector process	20/312	465/18862	0.000102302	0.00272922	0.00195827	CFHR1/CFH/C1S/CD36/C1R/CCL19/IL33/PROS1/C7/IL1R1/HLA-B/STXBP1/ICAM1/SERPING1/HLA-A/B2M/HTRA1/TFRC/CD59/HLA-DRB1	20
CC	GO:0062023	collagen-containing extracellular matrix	54/317	423/19520	1.2228e-32	4.23087e-30	3.23076e-30	GPC3/HMCN2/FGF10/CLEC3B/MATN2/COL6A3/EFEMP1/PODN/CTSC/AGT/LAMB1/LTBP4/LAMA4/ADAMTS4/SFRP1/CXCL12/VCAN/MMP2/APOE/NID1/ADAMTS5/MFAP4/SRPX/COL25A1/RARRES2/ANGPTL1/COL1A1/COL1A2/CCDC80/COL4A1/TIMP2/THBS1/S100A10/FBN1/TIMP3/PCOLCE/SULF1/ICAM1/SERPING1/AEBP1/COL5A1/COL6A1/COL14A1/COL3A1/TGFBI/LGALS3BP/ADAMTS9/PLSCR1/LAMC1/HTRA1/COL4A2/SMOC2/CTSD/TIMP1	54
Schwann cells
ONTOLOGY	ID	Description	GeneRatio	BgRatio	pvalue	p.adjust	qvalue	geneID	Count
BP	GO:0042552	myelination	22/356	124/18862	1.48782e-15	2.76355e-12	2.32453e-12	KLK6/NCMAP/PLP1/MPZ/BCAS1/MAG/DHH/UGT8/PLLP/MBP/PRX/PMP22/ITGB4/POU3F1/MAL/ASPA/EGR2/QKI/TMEM98/NDRG1/SIRT2/CD9	22
BP	GO:0007015	actin filament organization	31/356	435/18862	2.53057e-10	2.48122e-07	2.08705e-07	GAS7/KANK4/APOA1/GAS2L3/IQGAP2/STMN1/SEMA5A/LIMCH1/RHOBTB3/NEDD9/MARCKSL1/RGCC/BCL2/MARCKS/S100A10/PIK3R1/TJP1/AIF1L/CDC42EP1/SPTBN1/CLASP2/SORBS1/EMP2/RDX/TMSB10/TPM3/CD47/SPTAN1/RHOB/WASL/HSP90B1	31
BP	GO:0010001	glial cell differentiation	21/356	210/18862	5.48584e-10	4.30309e-07	3.6195e-07	NCMAP/PLP1/MAG/MT3/SOX8/PRX/RELN/ITGB4/POU3F1/CNP/ASPA/EGR2/TMEM98/NDRG1/METRN/KRAS/LRP1/MAPK1/SIRT2/SOX4/VIM	21
BP	GO:0043312	neutrophil degranulation	30/356	485/18862	1.34687e-08	6.60303e-06	5.55407e-06	FGL2/IQGAP2/TNFAIP6/MME/SYNGR1/DPP7/ADAM10/SVIP/LAMP2/PFKL/NPC2/MAPK1/CTSD/LAMP1/SLC44A2/PGRMC1/ANXA2/RAB14/CD47/SPTAN1/CD59/ASAH1/DNAJC3/FTH1/PSAP/DYNLL1/CAP1/PRDX4/LAMTOR1/XRCC5	30

## Sheet: Sheet6
The source data of Figure 3j
AECs
ONTOLOGY	ID	Description	GeneRatio	BgRatio	pvalue	p.adjust	qvalue	geneID	Count
BP	GO:0007015	actin filament organization	46/437	435/18862	6.33173e-18	2.75494e-14	2.02549e-14	CALD1/TPM2/ELN/RHOB/CX3CL1/ZYX/NEDD9/TPM1/PLS3/TPM4/DSTN/MYADM/CXCL12/FAM107A/ACTG1/CAPZA2/S1PR1/AIF1L/RHOC/SPTAN1/STMN1/SYNPO/PTGER4/EMP2/LIMA1/ESAM/FLNA/RND3/LIMCH1/WDR1/FERMT2/CDC42EP5/PAWR/ARPC2/PFN2/TMSB4X/CGNL1/SWAP70/TMOD1/VASP/TMSB10/MYO1C/PFN1/FLII/CTNNA1/CFL1	46
BP	GO:0010810	regulation of cell-substrate adhesion	31/437	218/18862	5.42701e-16	7.87097e-13	5.7869e-13	FN1/COL8A1/SERPINE1/FBLN2/LGALS1/CX3CL1/NEDD9/CDH13/ITGA5/MYADM/THY1/THBS1/VCL/FAM107A/ACTG1/ACTN4/RRAS/EMP2/JAG1/CCDC80/FLNA/UTRN/ILK/HSD17B12/LIMCH1/GBP1/FERMT2/ARPC2/SPOCK1/DAPK3/GCNT2	31
BP	GO:0032956	regulation of actin cytoskeleton organization	38/437	352/18862	2.82219e-15	3.06984e-12	2.25701e-12	ELN/RHOB/CX3CL1/TPM1/EDN1/DSTN/BST2/MYADM/CXCL12/FAM107A/ACTG1/CAPZA2/S1PR1/RHOC/SPTAN1/STMN1/SYNPO/PTGER4/LIMA1/ESAM/FLNA/RND3/LIMCH1/WDR1/FERMT2/CDC42EP5/ARPC2/PFN2/TMSB4X/CGNL1/SWAP70/TMOD1/VASP/TMSB10/DAPK3/MYO1C/PFN1/FLII	38
CC	GO:0030055	cell-substrate junction	60/447	423/19520	2.74648e-30	5.91866e-28	4.40882e-28	FBLIM1/CSRP1/SLC9A3R2/RHOB/PALLD/HSPB1/CD46/ZYX/NEDD9/CDH13/EFNB2/ACTB/CAV1/ITGA5/CD9/TPM4/ITGB1/THY1/VCL/CNN1/FAM107A/ACTG1/TES/FHL1/TGM2/ACTN4/AIF1L/RRAS/HSPG2/MCAM/FHL2/PLAUR/LIMA1/FLNB/FLNA/VIM/ILK/DST/RND3/MSN/PDLIM7/ZFYVE21/PPP1CB/ALCAM/FERMT2/CAV2/CNN2/PIP5K1C/FLNC/MYH9/ARPC2/VASP/ANXA5/TLN1/HMGA1/PFN1/FLII/CTNNA1/CFL1/MRC2	60
MF	GO:0003779	actin binding	49/430	439/18337	7.81658e-20	4.72121e-17	3.76841e-17	TAGLN/STK38L/CALD1/TPM2/PALLD/MAP1B/TPM1/PDLIM4/PLS3/TPM4/DSTN/ITGB1/VCL/CNN1/FAM107A/CAPZA2/ACTN4/AIF1L/SPTAN1/COBLL1/SYNPO/LIMA1/FLNB/FLNA/UTRN/DST/MSN/LIMCH1/PDLIM3/PDLIM7/WDR1/GBP1/FERMT2/CNN2/PAWR/FLNC/MYH9/ARPC2/PFN2/TMSB4X/TMOD1/VASP/TMSB10/TLN1/MYO1C/PFN1/FLII/CTNNA1/CFL1	49
LECs
ONTOLOGY	ID	Description	GeneRatio	BgRatio	pvalue	p.adjust	qvalue	geneID	Count
BP	GO:0002576	platelet degranulation	19/260	128/18862	1.32395e-14	4.81256e-11	3.83527e-11	MMRN1/CD9/IGF1/TIMP3/ANXA5/SELENOP/RARRES2/CD36/LYN/F8/TLN1/DMTN/APLP2/TTN/APP/PSAP/CD63/PDGFA/FN1	19
BP	GO:0034109	homotypic cell-cell adhesion	13/260	85/18862	1.46997e-10	2.67166e-07	2.12913e-07	PDPN/CD9/LGALS1/GNAS/LYN/DSP/TLN1/CD99/DMTN/JUP/FN1/HSPB1/CEACAM1	13
BP	GO:0001667	ameboidal-type cell migration	26/260	473/18862	2.25742e-09	2.05143e-06	1.63485e-06	AKAP12/ANGPT2/PROX1/NRP2/GRN/DPP4/ARID5B/SEMA3A/GLIPR2/RADIL/SEMA3D/FLT4/DMTN/EDNRB/KANK2/FGFR1/HYAL2/CORO1C/JUP/P2RX4/FN1/SDC4/HSPB1/TBX1/CEACAM1/DOCK5	26
BP	GO:0002283	neutrophil activation involved in immune response	24/260	488/18862	7.97081e-08	3.62174e-05	2.88627e-05	FABP5/FGL2/CYBA/GRN/CTSD/CTSZ/CD36/DSP/ANXA2/DEGS1/GMFG/VPS35L/RAB31/FTH1/CYB5R3/CD47/PTX3/ADGRG3/FTL/PSAP/CD63/JUP/CEACAM1/ADGRE5	24
BP	GO:0032970	regulation of actin filament-based process	21/260	389/18862	1.14489e-07	4.13118e-05	3.29226e-05	CCL21/PDPN/PROX1/STMN1/ADD3/PDE4B/S100A10/KANK3/DSP/GMFG/FSCN1/SPTBN1/DMTN/CD47/PHLDB2/JUP/ANK2/PDGFA/SDC4/TMOD2/EFNA5	21
BP	GO:0030198	extracellular matrix organization	20/260	393/18862	5.89989e-07	0.000139483	0.000111158	PDPN/LOX/MFAP4/LAMA4/BMP2/DPP4/FSCN1/MMP2/CD47/COL18A1/PTX3/APP/CAV2/PHLDB2/NID1/PDGFA/FN1/SMOC1/FMOD/ADAMTS5	20
CC	GO:0062023	collagen-containing extracellular matrix	27/266	423/19520	3.09736e-11	1.1677e-08	8.41177e-09	MMRN1/ANGPT2/EFEMP1/MFAP4/LAMA4/FGL2/LGALS1/ABI3BP/TIMP3/ANXA5/S100A10/IGFBP7/RARRES2/CTSD/CTSZ/ANXA2/IL7/MMP2/COL18A1/PSAP/NID1/FN1/SMOC1/LTBP1/ITIH5/FMOD/ADAMTS5	27
VECs
ONTOLOGY	ID	Description	GeneRatio	BgRatio	pvalue	p.adjust	qvalue	geneID	Count
BP	GO:0045047	protein targeting to ER	57/345	120/18862	2.2914e-67	2.19287e-64	1.79875e-64	RPS6/RPS2/RPS23/RPL12/RPS12/RPL37/RPS27A/RPS4X/RPS8/RPL7/RPS3A/RPS26/RPLP0/RPS24/RPL26/RPL10A/RPS18/RPL5/RPL7A/RPL3/RPS3/RPS15A/RPL32/RPL35A/RPS20/RPL30/RPL28/RPL8/RPL10/RPL24/RPL11/RPL35/RPL38/RPS15/RPL19/RPS21/RPS9/RPL31/RPL9/RPS14/RPS19/RPL34/RPL4/RPL29/RPLP1/RPL6/RPL13/RPL27/RPL14/RPS5/RPL22/RPL36/RPS25/RPL18/RPS10/RPL23/RPL37A	57
BP	GO:0002495	antigen processing and presentation of peptide antigen via MHC class II	15/345	103/18862	6.03618e-10	9.6277e-08	7.89733e-08	HLA-DRA/HLA-DQA1/HLA-DPA1/HLA-DPB1/HLA-DQA2/HLA-DRB1/CD74/HLA-DQB1/HLA-DMA/OSBPL1A/HLA-DRB5/AP1S2/HLA-DOA/HLA-DMB/AP2S1	15

## Sheet: Sheet7
The source data of Figure 4d
Macrophages_1
ONTOLOGY	ID	Description	GeneRatio	BgRatio	pvalue	p.adjust	qvalue	geneID	Count
BP	GO:0006986	response to unfolded protein	10/49	185/18862	3.80769e-11	7.15084e-08	4.61331e-08	DNAJB1/HSPA1A/HSPA1B/CXCL8/HSPH1/HSP90AA1/TSPYL2/BAG3/HSPE1/THBS1	10
BP	GO:0009266	response to temperature stimulus	9/49	228/18862	6.35121e-09	2.9779e-06	1.92117e-06	DNAJB1/HSPA1A/HSPA1B/HMOX1/ADM/HSPH1/HSP90AA1/BAG3/THBS1	9
BP	GO:0051085	chaperone cofactor-dependent protein refolding	5/49	34/18862	2.52192e-08	7.89362e-06	5.09251e-06	DNAJB1/HSPA1A/HSPA1B/HSPH1/HSPE1	5
Macrophages_2
ONTOLOGY	ID	Description	GeneRatio	BgRatio	pvalue	p.adjust	qvalue	geneID	Count
BP	GO:0006766	vitamin metabolic process	44674	130/18862	1.72334e-05	0.0133386	0.00999535	ACP5/LGMN/FOLR2/PLTP	4
BP	GO:0007160	cell-matrix adhesion	44674	230/18862	0.000158953	0.0416114	0.0311817	LYVE1/NRP1/CD36/SIGLEC1	4
MF	GO:0030169	low-density lipoprotein particle binding	44644	17/18337	1.32352e-06	0.000144346	7.59715e-05	COLEC12/PLTP/CD36	3
MF	GO:0008035	high-density lipoprotein particle binding	44616	12/18337	0.000107492	0.00240782	0.00126727	PLTP/CD36	2
Macrophages_3
ONTOLOGY	ID	Description	GeneRatio	BgRatio	pvalue	p.adjust	qvalue	geneID	Count
BP	GO:0097529	myeloid leukocyte migration	20/233	218/18862	3.42699e-12	1.19054e-08	9.26371e-09	SERPINE1/CCL3L1/CCL3/FLT1/JAML/CXCL3/CCL20/CCL4/CXCL8/TREM2/IL1R1/RAC2/CXCL2/RPS19/LGALS3/MIF/ADGRE2/CKLF/SLAMF8/PTGER4	20
BP	GO:0001819	positive regulation of cytokine production	26/233	437/18862	3.70732e-11	6.43961e-08	5.01074e-08	FCN1/EREG/IL1B/SERPINE1/IL1A/SLC7A5/RGCC/FGR/C3/CCL3/TNF/PTGS2/TREM2/IL1R1/HLA-DPB1/HMGB2/IRF1/CD83/RIPK2/SPHK1/MIF/IL18/HLA-DPA1/SORL1/CLEC7A/PTGER4	26
BP	GO:0030595	leukocyte chemotaxis	19/233	226/18862	5.59366e-11	6.47746e-08	5.04018e-08	CCR5/SERPINE1/CCL3L1/CCL3/FLT1/JAML/CXCL3/CCL20/CCL4/CXCL8/RAC2/CXCL2/RPS19/LGALS3/MIF/ADGRE2/CKLF/CORO1A/SLAMF8	19
BP	GO:0071216	cellular response to biotic stimulus	18/233	233/18862	7.23686e-10	5.02817e-07	3.91247e-07	CCR5/IL1B/SERPINE1/IL1A/VIM/CCL3/TNF/CXCL3/CXCL8/TREM2/HMGB2/NFKBIA/TNFAIP3/CXCL2/RIPK2/CAPN2/IL18/CLEC7A	18
BP	GO:0042119	neutrophil activation	25/233	500/18862	3.31592e-09	1.27994e-06	9.95939e-07	CLEC5A/FCN1/OLR1/PTX3/FABP5/GPR84/FGR/C3/ANXA2/CXCL8/CTSH/SERPINA1/COTL1/DIAPH1/LTA4H/ANPEP/LYZ/PGAM1/LGALS3/S100A11/MIF/IL18/ITGAX/CSTB/CPPED1	25
BP	GO:1990266	neutrophil migration	13/233	123/18862	4.12731e-09	1.41582e-06	1.10166e-06	CCL3L1/CCL3/JAML/CXCL3/CCL20/CCL4/CXCL8/IL1R1/RAC2/CXCL2/LGALS3/CKLF/SLAMF8	13
Macrophages_4
ONTOLOGY	ID	Description	GeneRatio	BgRatio	pvalue	p.adjust	qvalue	geneID	Count
BP	GO:0002283	neutrophil activation involved in immune response	29/132	488/18862	4.48121e-19	5.12125e-16	4.08075e-16	CHIT1/CHI3L1/MMP9/FABP5/CPPED1/GUSB/ANXA2/CSTB/HVCN1/LGALS3/LAMTOR1/ASAH1/CTSB/DYNLT1/ATP6AP2/PKM/S100A11/CTSD/BRI3/PYCARD/CTSH/SERPINB6/ITGB2/GRN/FTL/TYROBP/FCER1G/NPC2/CD63	29
BP	GO:0046034	ATP metabolic process	22/132	313/18862	3.99216e-16	1.8859e-13	1.50273e-13	TREM2/FBP1/UQCR11/NDUFB2/NDUFB9/NDUFB10/ATP5MC3/PKM/ATP5F1A/UQCRQ/GHITM/COX6A1/GAPDH/ATP5F1E/ATP5MF/COX6B1/COX7C/ATP5MG/TMSB4X/ATP5MC2/COX4I1/ENO1	22
BP	GO:0006119	oxidative phosphorylation	16/132	148/18862	6.54715e-15	2.57739e-12	2.05374e-12	UQCR11/NDUFB2/NDUFB9/NDUFB10/ATP5MC3/ATP5F1A/UQCRQ/GHITM/COX6A1/ATP5F1E/ATP5MF/COX6B1/COX7C/ATP5MG/ATP5MC2/COX4I1	16

## Sheet: Sheet8
The source data of Figure 4h
Monocytes_1
ONTOLOGY	ID	Description	GeneRatio	BgRatio	pvalue	p.adjust	qvalue	geneID	Count
BP	GO:0097193	intrinsic apoptotic signaling pathway	26/268	283/18862	4.57683e-14	1.79366e-10	1.33595e-10	PLAUR/SOD2/MMP9/JMY/BCL2A1/NBN/PPIF/TNFRSF1B/CDKN1A/NFE2L2/HIF1A/BCL3/EIF2AK3/TP53BP2/ERN1/FNIP2/BID/PTPN1/SFPQ/CYLD/DNAJA1/ATF4/TNFRSF1A/SELENOK/IVNS1ABP/TNFRSF10B	26
BP	GO:0032496	response to lipopolysaccharide	23/268	326/18862	3.03318e-10	5.94351e-07	4.42684e-07	IL1B/CXCL8/CXCL2/NLRP3/SOD2/GJB2/CXCL3/NFKB1/LITAF/CD55/IRAK2/C5AR1/PDE4B/GCH1/TNFRSF1B/NFKB2/TICAM1/PELI1/ZC3H12A/RIPK2/NFKBIA/ICAM1/TNIP3	23
BP	GO:0007249	I-kappaB kinase/NF-kappaB signaling	21/268	282/18862	6.96445e-10	6.70772e-07	4.99604e-07	IL1B/LITAF/CFLAR/IRAK2/BIRC3/REL/OPTN/TRIM25/TANK/TICAM1/PELI1/BCL3/ZC3H12A/TNIP1/RELB/RIPK2/TRAF1/TNFRSF1A/NFKBIA/TNIP3/TNFRSF10B	21
BP	GO:2000116	regulation of cysteine-type endopeptidase activity	19/268	230/18862	8.22003e-10	6.70772e-07	4.99604e-07	PLAUR/SERPINB9/NLRP3/MMP9/CFLAR/TNFSF14/THBS1/BIRC3/TNFAIP8/VEGFA/EIF2AK3/DNAJB6/BID/RIPK2/HSPD1/HSPE1/TNFSF15/CYCS/TNFRSF10B	19
BP	GO:0062197	cellular response to chemical stress	23/268	347/18862	1.02695e-09	6.70772e-07	4.99604e-07	SOD2/GJB2/MMP9/CFLAR/KDM6B/PPIF/NR4A3/GCH1/TXN/NFE2L2/STX4/HIF1A/EIF2AK3/FOXO3/ZC3H12A/ERN1/OXSR1/RELB/SFPQ/DNAJA1/ATF4/SPHK1/CYCS	23
Monocytes_2
ONTOLOGY	ID	Description	GeneRatio	BgRatio	pvalue	p.adjust	qvalue	geneID	Count
BP	GO:0009612	response to mechanical stimulus	10/68	202/18862	2.6903e-09	3.9585e-06	2.8365e-06	JUN/FOS/BTG2/TXNIP/IRF1/FOSB/SLC38A2/CXCR4/RIPOR2/JUND	10
BP	GO:0031960	response to corticosteroid	9/68	152/18862	3.71168e-09	3.9585e-06	2.8365e-06	FOS/ADM/ZFP36/FOSB/TNF/DUSP1/SGK1/ZFP36L2/DDIT4	9
BP	GO:1902105	regulation of leukocyte differentiation	10/68	279/18862	5.82904e-08	3.10833e-05	2.22731e-05	JUN/FOS/IRF1/TNF/TRIB1/KLF10/NFKBIZ/ZFP36L2/MAFB/VSIR	10
BP	GO:0000302	response to reactive oxygen species	9/68	224/18862	1.07365e-07	4.58018e-05	3.28197e-05	JUN/FOS/RHOB/KLF4/TNFAIP3/TXNIP/DUSP1/KLF2/TRA2B	9
BP	GO:1903706	regulation of hemopoiesis	11/68	415/18862	2.54717e-07	8.34241e-05	5.97783e-05	JUN/FOS/IRF1/ZFP36/TNF/TRIB1/KLF10/NFKBIZ/ZFP36L2/MAFB/VSIR	11
Monocytes_3
ONTOLOGY	ID	Description	GeneRatio	BgRatio	pvalue	p.adjust	qvalue	geneID	Count
BP	GO:0006119	oxidative phosphorylation	53/936	148/18862	1.16063e-31	5.75206e-28	4.49834e-28	NDUFA3/ATP5F1E/NDUFAB1/UQCR10/ATP5MF/NDUFB2/PARK7/COX5A/ATP5MC3/UQCRQ/NDUFC1/ATP5PF/COX7A2/COX5B/NDUFB7/NDUFA4/NDUFS5/NDUFB1/UQCR11/ATP5ME/ATP5PB/DNAJC15/ATP5MC1/UQCRH/NDUFS6/ATP5PD/COX6C/NDUFS8/COX8A/UQCRC1/CHCHD10/CHCHD2/NDUFA6/SDHD/NDUFA11/NDUFA1/ATP5MC2/UQCRB/NDUFV3/ATP5MG/NDUFB6/NDUFB3/COX7B/NDUFA8/NDUFA5/COX6B1/VCP/COA6/NDUFA12/COX7C/NDUFA2/NDUFS1/ATP5F1A	53
BP	GO:0002283	neutrophil activation involved in immune response	92/936	488/18862	2.80816e-29	3.97321e-26	3.10721e-26	PTAFR/MNDA/ARPC5/CTSC/VAMP8/ACTR2/DYNLL1/S100A8/CAP1/S100A9/PTPRC/S100A11/CYBB/LAMTOR1/ITGB2/PYCARD/ADA2/RAB14/CAB39/CST3/CTSB/PSMA5/IDH1/PA2G4/XRCC5/PPIA/CCT2/CD300A/ANXA2/CYBA/METTL7A/PTPN6/NPC2/CD36/BST2/APRT/PSAP/GSTP1/MLEC/GMFG/PSMB1/GCA/PSMD7/OSTF1/LAMTOR2/IQGAP1/GRN/SYK/COTL1/CD53/ADAM10/DNAJC3/TMEM179B/LILRB2/FGL2/GDI2/HMGB1/C3AR1/TMEM30A/TYROBP/CNN2/PSMD14/IGF2R/PKM/SIRPB1/CR1/XRCC6/GSN/…	92
BP	GO:0046034	ATP metabolic process	70/936	313/18862	4.47411e-27	3.69562e-24	2.89012e-24	TMSB4X/NDUFA3/ATP5F1E/NDUFAB1/UQCR10/ENO1/ATP5MF/NDUFB2/PARK7/COX5A/ATP5MC3/UQCRQ/NDUFC1/ATP5PF/COX7A2/COX5B/NDUFB7/TPR/NDUFA4/NDUFS5/NDUFB1/UQCR11/ADPGK/ATP5ME/ATP5PB/DNAJC15/TSPO/ATP5MC1/UQCRH/NDUFS6/ATP5PD/COX6C/NDUFS8/COX8A/DNM1L/UQCRC1/CHCHD10/CHCHD2/NDUFA6/SDHD/NDUFA11/PARP1/NDUFA1/ATP5MC2/UQCRB/NDUFV3/ATP5MG/HK1/PGK1/NDUFB6/NDUFB3/CLPX/COX7B/PKM/NDUFA8/FIS1/NDUFA5/EIF6/NUP214/ATP5IF1/ATP6V…	70
BP	GO:0006401	RNA catabolic process	78/936	414/18862	6.591e-25	4.08312e-22	3.19317e-22	SSB/YWHAB/NUDT16/ANP32A/SET/RNASE6/HNRNPR/PSMA5/SERBP1/LSM7/PSMB3/PSMA4/RPL35/THRAP3/PSMA7/RPS8/PSMB8/TAF15/RPS24/SYNCRIP/RPS5/PSMB1/RPL27/PSMD7/NCBP2/GRSF1/PSMB9/RPS27A/UPF2/ZFP36L2/RPSA/LSM6/PSMB6/LSM5/GSPT1/PSMD14/EIF4G1/SLIRP/PSMB2/RPL7A/RPLP0/RPS4X/RPS11/RPS23/RPS12/GIGYF2/NUP214/RPL37A/MTREX/PSMD1/POLR2G/DHX9/LSM1/RPL38/XPO1/RPL19/RPL12/HNRNPD/PSMD2/SND1/PUM2/LSM2/LARP1/RPL6/MRTO4/RPL8/RPL3…	78
BP	GO:0045047	protein targeting to ER	38/936	120/18862	7.16661e-21	2.53698e-18	1.98402e-18	RN7SL2/SPCS2/SRP9/SPCS1/SSR3/RPL35/SEC61G/RPS8/RPS24/SEC61B/RPS5/SPCS3/RPL27/TRAM1/RPS27A/RPSA/RPL7A/RPLP0/RPS4X/RPS11/RPS23/SEC61A1/RPS12/RPL37A/SRP72/RPL38/RPL19/RPL12/SRPRB/RPL6/RPL8/RPL36/SRPRA/RPS21/RPLP2/RPL28/SEC63/RPS18	38
Monocytes_4
ONTOLOGY	ID	Description	GeneRatio	BgRatio	pvalue	p.adjust	qvalue	geneID	Count
BP	GO:0097501	stress response to metal ion	8/183	18/18862	2.71183e-12	4.1396e-09	3.52966e-09	MT1G/MT1X/SLC30A1/MT1F/MT1E/MT1M/MT2A/MT1H	8
BP	GO:0006457	protein folding	13/183	233/18862	4.68915e-07	8.94749e-05	7.62913e-05	HSP90B1/HSP90AA1/PPIA/PPIB/HSPA8/HSP90AB1/CCT5/CANX/SDF2L1/DNAJC2/VCP/FKBP4/AHSA1	13

## Sheet: Sheet9
The source data of Figure 5i
	Neutrophils_1	Neutrophils_2	Neutrophils_3	Neutrophils_4
LYZ	5.79412	2.81065	4.41045	4.39618
RETN	0.163762	0	0	0
BPI	0.129606	0	0	0
CYBB	0.645232	0.75119	0.498862	0.0754691
CAMP	0.874978	0.123713	0.0332191	0.1411
MMP9	6.08353	2.44586	0.935794	0.981349
S100A12	19.9648	5.70891	4.72624	3.96991
CD177	1.00038	0.17786	0.055406	0.0528944
PADI4	2.8727	1.90094	0.993329	1.33819
MME	6.67044	4.22404	6.44803	4.41185
ACSL1	14.7537	14.1127	13.4825	11.5207
PROK2	2.33093	1.94961	0.639225	1.36437
CST7	2.22945	1.27134	0.657497	0.750978
ISG15	2.33987	1.61951	21.6783	3.8608
IFIT1	0.185475	0.1233	3.03392	0.30011
RSAD2	0.124546	0.253966	5.83117	0.307451
IFIT2	2.29325	2.26827	21.6444	4.57059
IFIT3	2.00775	1.08127	15.6659	3.28439
MX1	0.964904	0.724066	7.81362	1.45831
GBP5	3.08519	2.69295	15.3854	6.42188
IFI6	0.925566	1.05989	6.41841	2.25527
CXCR4	20.6352	23.8455	21.4669	22.6891
IL1B	27.4285	82.2034	37.2464	66.3244
SIGLEC1	0	0	0	0
SIGLEC10	0.059572	0.172312	0.427746	0.182238
CXCL8	275.99	444.763	293.918	428.611
CCL4L2	4.04562	16.2664	11.1845	5.86456
CCL3L1	1.06439	3.36246	4.29885	1.82722

## Sheet: Sheet10
The source data of Figure1c
	BCells	DCs	TCells	Monocytes	Neutrophils	Macrophages	MastCells	Fibroblasts	ECs	SMCs
CD79A	2.37725	0	0.0121226	0.00618659	0.00946073	0.00234353	0.0113534	0.00313877	0.00436903	0.00147557
CD1C	0.314507	6.20609	0.00683527	0.253152	0.0239613	0.22233	0.00847553	0.00514709	0.00812599	0.00457828
CD3D	0	0.0279948	3.69176	0.0110182	0.0190472	0.00642936	0.0216399	0.00936799	0.00511701	0.00483306
VCAN	0.0489668	0.423839	0.0484626	12.3866	2.5977	0.214775	0.0634852	3.26648	0.401867	0.138642
FCGR3B	0.0162881	0.0949953	0.272544	0.0988433	14.865	0.118022	0.0414838	0.0359879	0.0287063	0.0456996
C1QC	0.0717902	3.02267	0.0656376	0.132718	0.0719523	21.1702	0.0357781	0.0398149	0.0290204	0.0241696
TPSAB1	0.226785	0.344003	0.968662	0.281937	0.414142	0.577692	255.482	0.227702	0.0856257	0.124599
COL1A1	0.148832	0.0702152	0.141432	0.143351	0.267308	0.136429	0.186624	20.423	0.219177	0.511082
VWF	0.0163751	0.00591257	0.11428	0.0199494	0.171003	0.024087	0.0363382	0.0667099	3.08513	0.0420732
MYLK	0.168842	0.157361	0.404095	0.0746197	0.724388	0.181366	0.18202	3.04157	0.3803	8.39417

[truncated: 1 more sheets: Sheet11]
