# Supplementary material for: Single-cell analysis of uterosacral ligament revealed cellular heterogeneity in women with pelvic organ prolapse
Source: Commun Biol. 2024 Feb 7;7:159. doi: 10.1038/s42003-024-05808-3 (PMC10850063; doi:10.1038/s42003-024-05808-3)
Supplement: Supplementary file 5 — Supplementary Data 2 [file 42003_2024_5808_MOESM5_ESM.xlsx]

## Sheet: Sheet1
The source data of Figure 6e
sample_interacting_pair	celltype	pvalue	mean	#NAME?	interacting_pair	sample
POP_COL4A1_a11b1 complex	ECs|Fibroblasts	0.001	0.157	3	COL4A1_a11b1 complex	POP
POP_FN1_a11b1 complex	ECs|Fibroblasts	0.001	0.298	3	FN1_a11b1 complex	POP
POP_COL15A1_a11b1 complex	ECs|Fibroblasts	0.001	0.247	3	COL15A1_a11b1 complex	POP
POP_COL18A1_a11b1 complex	ECs|Fibroblasts	0.001	0.163	3	COL18A1_a11b1 complex	POP
POP_COL21A1_a11b1 complex	ECs|Fibroblasts	1	0.11	0	COL21A1_a11b1 complex	POP
POP_COL1A1_a2b1 complex	ECs|Fibroblasts	1	0.049	0	COL1A1_a2b1 complex	POP
POP_COL3A1_a2b1 complex	ECs|Fibroblasts	1	0.047	0	COL3A1_a2b1 complex	POP
POP_FN1_a2b1 complex	ECs|Fibroblasts	1	0.244	0	FN1_a2b1 complex	POP
POP_COL6A3_a2b1 complex	ECs|Fibroblasts	1	0.034	0	COL6A3_a2b1 complex	POP
POP_COL5A1_a2b1 complex	ECs|Fibroblasts	1	0.026	0	COL5A1_a2b1 complex	POP
POP_COL8A1_a2b1 complex	ECs|Fibroblasts	1	0.095	0	COL8A1_a2b1 complex	POP
POP_COL4A5_a2b1 complex	ECs|Fibroblasts	1	0.019	0	COL4A5_a2b1 complex	POP
POP_COL18A1_a2b1 complex	ECs|Fibroblasts	1	0.109	0	COL18A1_a2b1 complex	POP
POP_COL14A1_a2b1 complex	ECs|Fibroblasts	1	0.035	0	COL14A1_a2b1 complex	POP
POP_COL16A1_a2b1 complex	ECs|Fibroblasts	1	0.025	0	COL16A1_a2b1 complex	POP
POP_COL27A1_a2b1 complex	ECs|Fibroblasts	1	0.018	0	COL27A1_a2b1 complex	POP
POP_COL12A1_a2b1 complex	ECs|Fibroblasts	1	0.023	0	COL12A1_a2b1 complex	POP
POP_LAMC1_a2b1 complex	ECs|Fibroblasts	1	0.181	0	LAMC1_a2b1 complex	POP
POP_FN1_aVb3 complex	ECs|Fibroblasts	1	0.231	0	FN1_aVb3 complex	POP
POP_LAMC1_aVb3 complex	ECs|Fibroblasts	1	0.168	0	LAMC1_aVb3 complex	POP
POP_MMP2_aVb3 complex	ECs|Fibroblasts	1	0.05	0	MMP2_aVb3 complex	POP
POP_TNC_aVb3 complex	ECs|Fibroblasts	1	0.012	0	TNC_aVb3 complex	POP
POP_OMD_aVb3 complex	ECs|Fibroblasts	1	0.046	0	OMD_aVb3 complex	POP
POP_FN1_aVb1 complex	ECs|Fibroblasts	0.001	0.427	3	FN1_aVb1 complex	POP
POP_FN1_aVb5 complex	ECs|Fibroblasts	0.001	0.3	3	FN1_aVb5 complex	POP
POP_LAMC1_a6b1 complex	ECs|Fibroblasts	1	0.213	0	LAMC1_a6b1 complex	POP
POP_ACVR_1A2A receptor_INHBB	ECs|Fibroblasts	1	0.017	0	ACVR_1A2A receptor_INHBB	POP
POP_ACVR_1B2A receptor_INHBB	ECs|Fibroblasts	1	0.017	0	ACVR_1B2A receptor_INHBB	POP
POP_EGFR_MIF	ECs|Fibroblasts	1	0.234	0	EGFR_MIF	POP
POP_EGFR_HBEGF	ECs|Fibroblasts	1	0.052	0	EGFR_HBEGF	POP
POP_FLT1 complex_PGF	ECs|Fibroblasts	1	0.147	0	FLT1 complex_PGF	POP
POP_HLA-DRB1_OGN	ECs|Fibroblasts	0.001	2.273	3	HLA-DRB1_OGN	POP
POP_MDK_LRP1	ECs|Fibroblasts	0.001	0.821	3	MDK_LRP1	POP
POP_LGALS9_MRC2	ECs|Fibroblasts	0.001	0.456	3	LGALS9_MRC2	POP
POP_FGFR1_NCAM1	ECs|Fibroblasts	0.001	0.27	3	FGFR1_NCAM1	POP
POP_FGFR1_FGF7	ECs|Fibroblasts	0.001	0.488	3	FGFR1_FGF7	POP
POP_VEGFD_KDR	ECs|Fibroblasts	1	0	0	VEGFD_KDR	POP
POP_SEMA3E_PLXND1	ECs|Fibroblasts	0.001	0.155	3	SEMA3E_PLXND1	POP
POP_EPHB4_EFNB1	ECs|Fibroblasts	1	0.133	0	EPHB4_EFNB1	POP
POP_EPHA4_EFNB1	ECs|Fibroblasts	1	0.177	0	EPHA4_EFNB1	POP
POP_VEGFA_FLT1	ECs|Fibroblasts	1	0.064	0	VEGFA_FLT1	POP
control_COL4A1_a11b1 complex	ECs|Fibroblasts	0.001	0.388	3	COL4A1_a11b1 complex	control
control_FN1_a11b1 complex	ECs|Fibroblasts	0.997	0.253	0.00130484	FN1_a11b1 complex	control
control_COL15A1_a11b1 complex	ECs|Fibroblasts	0.001	0.977	3	COL15A1_a11b1 complex	control
control_COL18A1_a11b1 complex	ECs|Fibroblasts	0.037	0.201	1.4318	COL18A1_a11b1 complex	control
control_COL21A1_a11b1 complex	ECs|Fibroblasts	0.001	0.165	3	COL21A1_a11b1 complex	control
control_COL1A1_a2b1 complex	ECs|Fibroblasts	1	0.126	0	COL1A1_a2b1 complex	control
control_COL3A1_a2b1 complex	ECs|Fibroblasts	1	0.162	0	COL3A1_a2b1 complex	control
control_FN1_a2b1 complex	ECs|Fibroblasts	1	0.161	0	FN1_a2b1 complex	control
control_COL6A3_a2b1 complex	ECs|Fibroblasts	1	0.062	0	COL6A3_a2b1 complex	control
control_COL5A1_a2b1 complex	ECs|Fibroblasts	1	0.031	0	COL5A1_a2b1 complex	control
control_COL8A1_a2b1 complex	ECs|Fibroblasts	1	0.05	0	COL8A1_a2b1 complex	control
control_COL4A5_a2b1 complex	ECs|Fibroblasts	1	0.022	0	COL4A5_a2b1 complex	control
control_COL18A1_a2b1 complex	ECs|Fibroblasts	1	0.109	0	COL18A1_a2b1 complex	control
control_COL14A1_a2b1 complex	ECs|Fibroblasts	1	0.063	0	COL14A1_a2b1 complex	control
control_COL16A1_a2b1 complex	ECs|Fibroblasts	1	0.02	0	COL16A1_a2b1 complex	control
control_COL27A1_a2b1 complex	ECs|Fibroblasts	1	0.025	0	COL27A1_a2b1 complex	control
control_COL12A1_a2b1 complex	ECs|Fibroblasts	1	0.026	0	COL12A1_a2b1 complex	control
control_LAMC1_a2b1 complex	ECs|Fibroblasts	1	0.235	0	LAMC1_a2b1 complex	control
control_FN1_aVb3 complex	ECs|Fibroblasts	1	0.154	0	FN1_aVb3 complex	control
control_LAMC1_aVb3 complex	ECs|Fibroblasts	1	0.228	0	LAMC1_aVb3 complex	control
control_MMP2_aVb3 complex	ECs|Fibroblasts	1	0.034	0	MMP2_aVb3 complex	control
control_TNC_aVb3 complex	ECs|Fibroblasts	1	0.041	0	TNC_aVb3 complex	control
control_OMD_aVb3 complex	ECs|Fibroblasts	1	0.011	0	OMD_aVb3 complex	control
control_FN1_aVb1 complex	ECs|Fibroblasts	0.463	0.431	0.334419	FN1_aVb1 complex	control
control_FN1_aVb5 complex	ECs|Fibroblasts	1	0.293	0	FN1_aVb5 complex	control
control_LAMC1_a6b1 complex	ECs|Fibroblasts	1	0.267	0	LAMC1_a6b1 complex	control
control_ACVR_1A2A receptor_INHBB	ECs|Fibroblasts	1	0.023	0	ACVR_1A2A receptor_INHBB	control
control_ACVR_1B2A receptor_INHBB	ECs|Fibroblasts	1	0.029	0	ACVR_1B2A receptor_INHBB	control
control_EGFR_MIF	ECs|Fibroblasts	1	0.363	0	EGFR_MIF	control
control_EGFR_HBEGF	ECs|Fibroblasts	1	0.073	0	EGFR_HBEGF	control
control_FLT1 complex_PGF	ECs|Fibroblasts	0.001	0.307	3	FLT1 complex_PGF	control
control_HLA-DRB1_OGN	ECs|Fibroblasts	0.001	2.493	3	HLA-DRB1_OGN	control
control_MDK_LRP1	ECs|Fibroblasts	0.001	0.812	3	MDK_LRP1	control
control_LGALS9_MRC2	ECs|Fibroblasts	0.001	0.597	3	LGALS9_MRC2	control
control_FGFR1_NCAM1	ECs|Fibroblasts	0.001	0.388	3	FGFR1_NCAM1	control
control_FGFR1_FGF7	ECs|Fibroblasts	0.001	0.684	3	FGFR1_FGF7	control
control_VEGFD_KDR	ECs|Fibroblasts	1	0	0	VEGFD_KDR	control
control_SEMA3E_PLXND1	ECs|Fibroblasts	0.107	0.133	0.970616	SEMA3E_PLXND1	control
control_EPHB4_EFNB1	ECs|Fibroblasts	0.001	0.144	3	EPHB4_EFNB1	control
control_EPHA4_EFNB1	ECs|Fibroblasts	0.001	0.267	3	EPHA4_EFNB1	control
control_VEGFA_FLT1	ECs|Fibroblasts	1	0.057	0	VEGFA_FLT1	control
POP_COL4A1_a11b1 complex	Fibroblasts|ECs	1	0.146	0	COL4A1_a11b1 complex	POP
POP_FN1_a11b1 complex	Fibroblasts|ECs	1	0.378	0	FN1_a11b1 complex	POP
POP_COL15A1_a11b1 complex	Fibroblasts|ECs	1	0.037	0	COL15A1_a11b1 complex	POP
POP_COL18A1_a11b1 complex	Fibroblasts|ECs	1	0.231	0	COL18A1_a11b1 complex	POP
POP_COL21A1_a11b1 complex	Fibroblasts|ECs	1	0.062	0	COL21A1_a11b1 complex	POP
POP_COL1A1_a2b1 complex	Fibroblasts|ECs	1	0.968	0	COL1A1_a2b1 complex	POP
POP_COL3A1_a2b1 complex	Fibroblasts|ECs	1	0.974	0	COL3A1_a2b1 complex	POP
POP_FN1_a2b1 complex	Fibroblasts|ECs	1	0.436	0	FN1_a2b1 complex	POP
POP_COL6A3_a2b1 complex	Fibroblasts|ECs	1	0.715	0	COL6A3_a2b1 complex	POP
POP_COL5A1_a2b1 complex	Fibroblasts|ECs	1	0.225	0	COL5A1_a2b1 complex	POP
POP_COL8A1_a2b1 complex	Fibroblasts|ECs	1	0.176	0	COL8A1_a2b1 complex	POP
POP_COL4A5_a2b1 complex	Fibroblasts|ECs	1	0.105	0	COL4A5_a2b1 complex	POP
POP_COL18A1_a2b1 complex	Fibroblasts|ECs	1	0.288	0	COL18A1_a2b1 complex	POP
POP_COL14A1_a2b1 complex	Fibroblasts|ECs	1	1.015	0	COL14A1_a2b1 complex	POP
POP_COL16A1_a2b1 complex	Fibroblasts|ECs	1	0.151	0	COL16A1_a2b1 complex	POP
POP_COL27A1_a2b1 complex	Fibroblasts|ECs	1	0.087	0	COL27A1_a2b1 complex	POP
POP_COL12A1_a2b1 complex	Fibroblasts|ECs	1	0.32	0	COL12A1_a2b1 complex	POP
POP_LAMC1_a2b1 complex	Fibroblasts|ECs	1	0.369	0	LAMC1_a2b1 complex	POP
POP_FN1_aVb3 complex	Fibroblasts|ECs	1	0.38	0	FN1_aVb3 complex	POP
POP_LAMC1_aVb3 complex	Fibroblasts|ECs	1	0.313	0	LAMC1_aVb3 complex	POP
POP_MMP2_aVb3 complex	Fibroblasts|ECs	1	0.939	0	MMP2_aVb3 complex	POP
POP_TNC_aVb3 complex	Fibroblasts|ECs	1	0.083	0	TNC_aVb3 complex	POP
POP_OMD_aVb3 complex	Fibroblasts|ECs	1	0.235	0	OMD_aVb3 complex	POP
POP_FN1_aVb1 complex	Fibroblasts|ECs	1	0.408	0	FN1_aVb1 complex	POP
POP_FN1_aVb5 complex	Fibroblasts|ECs	1	0.395	0	FN1_aVb5 complex	POP
POP_LAMC1_a6b1 complex	Fibroblasts|ECs	0.001	0.728	3	LAMC1_a6b1 complex	POP
POP_ACVR_1A2A receptor_INHBB	Fibroblasts|ECs	1	0.096	0	ACVR_1A2A receptor_INHBB	POP
POP_ACVR_1B2A receptor_INHBB	Fibroblasts|ECs	1	0.096	0	ACVR_1B2A receptor_INHBB	POP
POP_EGFR_MIF	Fibroblasts|ECs	0.001	0.361	3	EGFR_MIF	POP
POP_EGFR_HBEGF	Fibroblasts|ECs	0.001	0.328	3	EGFR_HBEGF	POP
POP_FLT1 complex_PGF	Fibroblasts|ECs	1	0.016	0	FLT1 complex_PGF	POP
POP_HLA-DRB1_OGN	Fibroblasts|ECs	1	0.099	0	HLA-DRB1_OGN	POP
POP_MDK_LRP1	Fibroblasts|ECs	1	0.774	0	MDK_LRP1	POP
POP_LGALS9_MRC2	Fibroblasts|ECs	1	0.018	0	LGALS9_MRC2	POP
POP_FGFR1_NCAM1	Fibroblasts|ECs	1	0.31	0	FGFR1_NCAM1	POP
POP_FGFR1_FGF7	Fibroblasts|ECs	1	0.311	0	FGFR1_FGF7	POP
POP_VEGFD_KDR	Fibroblasts|ECs	0.001	0.223	3	VEGFD_KDR	POP
POP_SEMA3E_PLXND1	Fibroblasts|ECs	1	0.193	0	SEMA3E_PLXND1	POP
POP_EPHB4_EFNB1	Fibroblasts|ECs	1	0.06	0	EPHB4_EFNB1	POP
POP_EPHA4_EFNB1	Fibroblasts|ECs	1	0.055	0	EPHA4_EFNB1	POP
POP_VEGFA_FLT1	Fibroblasts|ECs	0.001	0.512	3	VEGFA_FLT1	POP
control_COL4A1_a11b1 complex	Fibroblasts|ECs	1	0.372	0	COL4A1_a11b1 complex	control
control_FN1_a11b1 complex	Fibroblasts|ECs	1	0.782	0	FN1_a11b1 complex	control
control_COL15A1_a11b1 complex	Fibroblasts|ECs	1	0.222	0	COL15A1_a11b1 complex	control
control_COL18A1_a11b1 complex	Fibroblasts|ECs	1	0.333	0	COL18A1_a11b1 complex	control
control_COL21A1_a11b1 complex	Fibroblasts|ECs	1	0.037	0	COL21A1_a11b1 complex	control
control_COL1A1_a2b1 complex	Fibroblasts|ECs	0.001	1.481	3	COL1A1_a2b1 complex	control
control_COL3A1_a2b1 complex	Fibroblasts|ECs	0.001	1.518	3	COL3A1_a2b1 complex	control
control_FN1_a2b1 complex	Fibroblasts|ECs	0.001	0.829	3	FN1_a2b1 complex	control
control_COL6A3_a2b1 complex	Fibroblasts|ECs	0.001	1.278	3	COL6A3_a2b1 complex	control
control_COL5A1_a2b1 complex	Fibroblasts|ECs	0.001	0.487	3	COL5A1_a2b1 complex	control
control_COL8A1_a2b1 complex	Fibroblasts|ECs	0.001	0.122	3	COL8A1_a2b1 complex	control
control_COL4A5_a2b1 complex	Fibroblasts|ECs	0.001	0.128	3	COL4A5_a2b1 complex	control
control_COL18A1_a2b1 complex	Fibroblasts|ECs	0.001	0.38	3	COL18A1_a2b1 complex	control
control_COL14A1_a2b1 complex	Fibroblasts|ECs	0.001	1.203	3	COL14A1_a2b1 complex	control
control_COL16A1_a2b1 complex	Fibroblasts|ECs	0.001	0.164	3	COL16A1_a2b1 complex	control
control_COL27A1_a2b1 complex	Fibroblasts|ECs	0.001	0.157	3	COL27A1_a2b1 complex	control
control_COL12A1_a2b1 complex	Fibroblasts|ECs	0.001	0.507	3	COL12A1_a2b1 complex	control
control_LAMC1_a2b1 complex	Fibroblasts|ECs	0.001	0.593	3	LAMC1_a2b1 complex	control
control_FN1_aVb3 complex	Fibroblasts|ECs	0.001	0.831	3	FN1_aVb3 complex	control
control_LAMC1_aVb3 complex	Fibroblasts|ECs	0.001	0.595	3	LAMC1_aVb3 complex	control
control_MMP2_aVb3 complex	Fibroblasts|ECs	0.001	0.786	3	MMP2_aVb3 complex	control
control_TNC_aVb3 complex	Fibroblasts|ECs	0.001	0.346	3	TNC_aVb3 complex	control
control_OMD_aVb3 complex	Fibroblasts|ECs	0.001	0.297	3	OMD_aVb3 complex	control
control_FN1_aVb1 complex	Fibroblasts|ECs	0.001	0.881	3	FN1_aVb1 complex	control
control_FN1_aVb5 complex	Fibroblasts|ECs	1	0.792	0	FN1_aVb5 complex	control
control_LAMC1_a6b1 complex	Fibroblasts|ECs	0.001	0.968	3	LAMC1_a6b1 complex	control
control_ACVR_1A2A receptor_INHBB	Fibroblasts|ECs	0.001	0.151	3	ACVR_1A2A receptor_INHBB	control
control_ACVR_1B2A receptor_INHBB	Fibroblasts|ECs	0.001	0.151	3	ACVR_1B2A receptor_INHBB	control
control_EGFR_MIF	Fibroblasts|ECs	0.001	0.678	3	EGFR_MIF	control
control_EGFR_HBEGF	Fibroblasts|ECs	0.001	0.594	3	EGFR_HBEGF	control
control_FLT1 complex_PGF	Fibroblasts|ECs	1	0.018	0	FLT1 complex_PGF	control
control_HLA-DRB1_OGN	Fibroblasts|ECs	1	0.222	0	HLA-DRB1_OGN	control
control_MDK_LRP1	Fibroblasts|ECs	1	0.533	0	MDK_LRP1	control
control_LGALS9_MRC2	Fibroblasts|ECs	1	0.023	0	LGALS9_MRC2	control
control_FGFR1_NCAM1	Fibroblasts|ECs	1	0.361	0	FGFR1_NCAM1	control
control_FGFR1_FGF7	Fibroblasts|ECs	1	0.366	0	FGFR1_FGF7	control
control_VEGFD_KDR	Fibroblasts|ECs	0.001	0.285	3	VEGFD_KDR	control
control_SEMA3E_PLXND1	Fibroblasts|ECs	1	0.144	0	SEMA3E_PLXND1	control
control_EPHB4_EFNB1	Fibroblasts|ECs	1	0.064	0	EPHB4_EFNB1	control
control_EPHA4_EFNB1	Fibroblasts|ECs	1	0.063	0	EPHA4_EFNB1	control
control_VEGFA_FLT1	Fibroblasts|ECs	0.001	0.847	3	VEGFA_FLT1	control

## Sheet: Sheet2
The source data of Figure 6f
sample_interacting_pair	celltype	pvalue	mean	#NAME?	interacting_pair	sample
POP_CXCL1_CXCR1	Macrophages|Neutrophils	1	0.199	0	CXCL1_CXCR1	POP
POP_CXCL8_CXCR1	Macrophages|Neutrophils	0.001	1.723	3	CXCL8_CXCR1	POP
POP_CXCL2_CXCR1	Macrophages|Neutrophils	0.001	1.288	3	CXCL2_CXCR1	POP
POP_CXCL3_CXCR1	Macrophages|Neutrophils	0.001	1.055	3	CXCL3_CXCR1	POP
POP_CXCL8_CXCR2	Macrophages|Neutrophils	0.001	2.092	3	CXCL8_CXCR2	POP
POP_CXCL2_CXCR2	Macrophages|Neutrophils	0.001	1.657	3	CXCL2_CXCR2	POP
POP_CXCL3_CXCR2	Macrophages|Neutrophils	0.001	1.424	3	CXCL3_CXCR2	POP
control_CXCL1_CXCR1	Macrophages|Neutrophils	1	0.16	0	CXCL1_CXCR1	control
control_CXCL8_CXCR1	Macrophages|Neutrophils	1	1.536	0	CXCL8_CXCR1	control
control_CXCL2_CXCR1	Macrophages|Neutrophils	1	1.156	0	CXCL2_CXCR1	control
control_CXCL3_CXCR1	Macrophages|Neutrophils	1	1.007	0	CXCL3_CXCR1	control
control_CXCL8_CXCR2	Macrophages|Neutrophils	0.001	1.584	3	CXCL8_CXCR2	control
control_CXCL2_CXCR2	Macrophages|Neutrophils	0.001	1.204	3	CXCL2_CXCR2	control
control_CXCL3_CXCR2	Macrophages|Neutrophils	0.001	1.055	3	CXCL3_CXCR2	control
POP_CXCL1_CXCR1	Monocytes|Neutrophils	1	0.19	0	CXCL1_CXCR1	POP
POP_CXCL8_CXCR1	Monocytes|Neutrophils	0.001	2.333	3	CXCL8_CXCR1	POP
POP_CXCL2_CXCR1	Monocytes|Neutrophils	0.001	1.712	3	CXCL2_CXCR1	POP
POP_CXCL3_CXCR1	Monocytes|Neutrophils	0.001	1.012	3	CXCL3_CXCR1	POP
POP_CXCL8_CXCR2	Monocytes|Neutrophils	0.001	2.702	3	CXCL8_CXCR2	POP
POP_CXCL2_CXCR2	Monocytes|Neutrophils	0.001	2.081	3	CXCL2_CXCR2	POP
POP_CXCL3_CXCR2	Monocytes|Neutrophils	0.001	1.381	3	CXCL3_CXCR2	POP
control_CXCL1_CXCR1	Monocytes|Neutrophils	1	0.075	0	CXCL1_CXCR1	control
control_CXCL8_CXCR1	Monocytes|Neutrophils	1	1.626	0	CXCL8_CXCR1	control
control_CXCL2_CXCR1	Monocytes|Neutrophils	1	1.239	0	CXCL2_CXCR1	control
control_CXCL3_CXCR1	Monocytes|Neutrophils	1	0.892	0	CXCL3_CXCR1	control
control_CXCL8_CXCR2	Monocytes|Neutrophils	0.001	1.674	3	CXCL8_CXCR2	control
control_CXCL2_CXCR2	Monocytes|Neutrophils	0.001	1.287	3	CXCL2_CXCR2	control
control_CXCL3_CXCR2	Monocytes|Neutrophils	0.001	0.94	3	CXCL3_CXCR2	control
POP_CXCL1_CXCR1	DCs|Neutrophils	1	0.156	0	CXCL1_CXCR1	POP
POP_CXCL8_CXCR1	DCs|Neutrophils	0.001	2.211	3	CXCL8_CXCR1	POP
POP_CXCL2_CXCR1	DCs|Neutrophils	0.001	1.011	3	CXCL2_CXCR1	POP
POP_CXCL3_CXCR1	DCs|Neutrophils	0.001	0.779	3	CXCL3_CXCR1	POP
POP_CXCL8_CXCR2	DCs|Neutrophils	0.001	2.58	3	CXCL8_CXCR2	POP
POP_CXCL2_CXCR2	DCs|Neutrophils	0.001	1.38	3	CXCL2_CXCR2	POP
POP_CXCL3_CXCR2	DCs|Neutrophils	0.001	1.148	3	CXCL3_CXCR2	POP
control_CXCL1_CXCR1	DCs|Neutrophils	1	0.082	0	CXCL1_CXCR1	control
control_CXCL8_CXCR1	DCs|Neutrophils	1	1.347	0	CXCL8_CXCR1	control
control_CXCL2_CXCR1	DCs|Neutrophils	1	0.551	0	CXCL2_CXCR1	control
control_CXCL3_CXCR1	DCs|Neutrophils	1	0.323	0	CXCL3_CXCR1	control
control_CXCL8_CXCR2	DCs|Neutrophils	0.001	1.395	3	CXCL8_CXCR2	control
control_CXCL2_CXCR2	DCs|Neutrophils	0.078	0.599	1.10791	CXCL2_CXCR2	control
control_CXCL3_CXCR2	DCs|Neutrophils	0.018	0.372	1.74473	CXCL3_CXCR2	control
POP_CXCL1_CXCR1	Neutrophils|Macrophages	1	0.235	0	CXCL1_CXCR1	POP
POP_CXCL8_CXCR1	Neutrophils|Macrophages	1	2.683	0	CXCL8_CXCR1	POP
POP_CXCL2_CXCR1	Neutrophils|Macrophages	1	0.222	0	CXCL2_CXCR1	POP
POP_CXCL3_CXCR1	Neutrophils|Macrophages	1	0.051	0	CXCL3_CXCR1	POP
POP_CXCL8_CXCR2	Neutrophils|Macrophages	1	2.69	0	CXCL8_CXCR2	POP
POP_CXCL2_CXCR2	Neutrophils|Macrophages	1	0.228	0	CXCL2_CXCR2	POP
POP_CXCL3_CXCR2	Neutrophils|Macrophages	1	0.057	0	CXCL3_CXCR2	POP
control_CXCL1_CXCR1	Neutrophils|Macrophages	1	0.079	0	CXCL1_CXCR1	control
control_CXCL8_CXCR1	Neutrophils|Macrophages	1	1.378	0	CXCL8_CXCR1	control
control_CXCL2_CXCR1	Neutrophils|Macrophages	1	0.919	0	CXCL2_CXCR1	control
control_CXCL3_CXCR1	Neutrophils|Macrophages	1	0.404	0	CXCL3_CXCR1	control
control_CXCL8_CXCR2	Neutrophils|Macrophages	1	1.378	0	CXCL8_CXCR2	control
control_CXCL2_CXCR2	Neutrophils|Macrophages	1	0.919	0	CXCL2_CXCR2	control
control_CXCL3_CXCR2	Neutrophils|Macrophages	1	0.404	0	CXCL3_CXCR2	control
POP_CXCL1_CXCR1	Neutrophils|Monocytes	1	0	0	CXCL1_CXCR1	POP
POP_CXCL8_CXCR1	Neutrophils|Monocytes	1	0	0	CXCL8_CXCR1	POP
POP_CXCL2_CXCR1	Neutrophils|Monocytes	1	0	0	CXCL2_CXCR1	POP
POP_CXCL3_CXCR1	Neutrophils|Monocytes	1	0	0	CXCL3_CXCR1	POP
POP_CXCL8_CXCR2	Neutrophils|Monocytes	1	2.693	0	CXCL8_CXCR2	POP
POP_CXCL2_CXCR2	Neutrophils|Monocytes	1	0.232	0	CXCL2_CXCR2	POP
POP_CXCL3_CXCR2	Neutrophils|Monocytes	1	0.061	0	CXCL3_CXCR2	POP
control_CXCL1_CXCR1	Neutrophils|Monocytes	1	0	0	CXCL1_CXCR1	control
control_CXCL8_CXCR1	Neutrophils|Monocytes	1	0	0	CXCL8_CXCR1	control
control_CXCL2_CXCR1	Neutrophils|Monocytes	1	0	0	CXCL2_CXCR1	control
control_CXCL3_CXCR1	Neutrophils|Monocytes	1	0	0	CXCL3_CXCR1	control
control_CXCL8_CXCR2	Neutrophils|Monocytes	1	1.382	0	CXCL8_CXCR2	control
control_CXCL2_CXCR2	Neutrophils|Monocytes	1	0.923	0	CXCL2_CXCR2	control
control_CXCL3_CXCR2	Neutrophils|Monocytes	1	0.408	0	CXCL3_CXCR2	control
POP_CXCL1_CXCR1	Neutrophils|DCs	1	0	0	CXCL1_CXCR1	POP
POP_CXCL8_CXCR1	Neutrophils|DCs	1	0	0	CXCL8_CXCR1	POP
POP_CXCL2_CXCR1	Neutrophils|DCs	1	0	0	CXCL2_CXCR1	POP
POP_CXCL3_CXCR1	Neutrophils|DCs	1	0	0	CXCL3_CXCR1	POP
POP_CXCL8_CXCR2	Neutrophils|DCs	1	2.707	0	CXCL8_CXCR2	POP
POP_CXCL2_CXCR2	Neutrophils|DCs	1	0.246	0	CXCL2_CXCR2	POP
POP_CXCL3_CXCR2	Neutrophils|DCs	1	0.074	0	CXCL3_CXCR2	POP
control_CXCL1_CXCR1	Neutrophils|DCs	1	0	0	CXCL1_CXCR1	control
control_CXCL8_CXCR1	Neutrophils|DCs	1	0	0	CXCL8_CXCR1	control
control_CXCL2_CXCR1	Neutrophils|DCs	1	0	0	CXCL2_CXCR1	control
control_CXCL3_CXCR1	Neutrophils|DCs	1	0	0	CXCL3_CXCR1	control
control_CXCL8_CXCR2	Neutrophils|DCs	1	0	0	CXCL8_CXCR2	control
control_CXCL2_CXCR2	Neutrophils|DCs	1	0	0	CXCL2_CXCR2	control
control_CXCL3_CXCR2	Neutrophils|DCs	1	0	0	CXCL3_CXCR2	control
POP_CXCL1_CXCR1	Neutrophils|Neutrophils	0.001	0.362	3	CXCL1_CXCR1	POP
POP_CXCL8_CXCR1	Neutrophils|Neutrophils	0.001	2.81	3	CXCL8_CXCR1	POP
POP_CXCL2_CXCR1	Neutrophils|Neutrophils	1	0.349	0	CXCL2_CXCR1	POP
POP_CXCL3_CXCR1	Neutrophils|Neutrophils	1	0.178	0	CXCL3_CXCR1	POP
POP_CXCL8_CXCR2	Neutrophils|Neutrophils	0.001	3.179	3	CXCL8_CXCR2	POP
POP_CXCL2_CXCR2	Neutrophils|Neutrophils	0.001	0.718	3	CXCL2_CXCR2	POP
POP_CXCL3_CXCR2	Neutrophils|Neutrophils	1	0.547	0	CXCL3_CXCR2	POP
control_CXCL1_CXCR1	Neutrophils|Neutrophils	1	0.104	0	CXCL1_CXCR1	control
control_CXCL8_CXCR1	Neutrophils|Neutrophils	1	1.403	0	CXCL8_CXCR1	control
control_CXCL2_CXCR1	Neutrophils|Neutrophils	1	0.945	0	CXCL2_CXCR1	control
control_CXCL3_CXCR1	Neutrophils|Neutrophils	1	0.43	0	CXCL3_CXCR1	control
control_CXCL8_CXCR2	Neutrophils|Neutrophils	0.001	1.452	3	CXCL8_CXCR2	control
control_CXCL2_CXCR2	Neutrophils|Neutrophils	0.001	0.993	3	CXCL2_CXCR2	control
control_CXCL3_CXCR2	Neutrophils|Neutrophils	0.001	0.478	3	CXCL3_CXCR2	control

## Sheet: Sheet3
The source data of Figure 6g
sample_interacting_pair	celltype	pvalue	mean	#NAME?	interacting_pair	sample
POP_IL1 receptor_IL1A	Macrophages|Neutrophils	1	0.159	0	IL1 receptor_IL1A	POP
POP_IL1 receptor inhibitor_IL1A	Macrophages|Neutrophils	1	0.164	0	IL1 receptor inhibitor_IL1A	POP
POP_IL1 receptor_IL1B	Macrophages|Neutrophils	0.001	0.742	3	IL1 receptor_IL1B	POP
POP_IL1 receptor inhibitor_IL1B	Macrophages|Neutrophils	0.001	0.746	3	IL1 receptor inhibitor_IL1B	POP
POP_IL1 receptor_IL1RN	Macrophages|Neutrophils	0.001	0.463	3	IL1 receptor_IL1RN	POP
POP_IL1 receptor inhibitor_IL1RN	Macrophages|Neutrophils	0.001	0.467	3	IL1 receptor inhibitor_IL1RN	POP
POP_IL1B_ADRB2	Macrophages|Neutrophils	1	0.674	0	IL1B_ADRB2	POP
control_IL1 receptor_IL1A	Macrophages|Neutrophils	1	0.129	0	IL1 receptor_IL1A	control
control_IL1 receptor inhibitor_IL1A	Macrophages|Neutrophils	1	0.129	0	IL1 receptor inhibitor_IL1A	control
control_IL1 receptor_IL1B	Macrophages|Neutrophils	0.001	1.047	3	IL1 receptor_IL1B	control
control_IL1 receptor inhibitor_IL1B	Macrophages|Neutrophils	0.001	1.047	3	IL1 receptor inhibitor_IL1B	control
control_IL1 receptor_IL1RN	Macrophages|Neutrophils	0.001	0.349	3	IL1 receptor_IL1RN	control
control_IL1 receptor inhibitor_IL1RN	Macrophages|Neutrophils	0.001	0.349	3	IL1 receptor inhibitor_IL1RN	control
control_IL1B_ADRB2	Macrophages|Neutrophils	0.001	0.804	3	IL1B_ADRB2	control
POP_IL1 receptor_IL1A	Monocytes|Neutrophils	1	0.171	0	IL1 receptor_IL1A	POP
POP_IL1 receptor inhibitor_IL1A	Monocytes|Neutrophils	1	0.171	0	IL1 receptor inhibitor_IL1A	POP
POP_IL1 receptor_IL1B	Monocytes|Neutrophils	0.001	0.754	3	IL1 receptor_IL1B	POP
POP_IL1 receptor inhibitor_IL1B	Monocytes|Neutrophils	0.001	0.754	3	IL1 receptor inhibitor_IL1B	POP
POP_IL1 receptor_IL1RN	Monocytes|Neutrophils	0.001	0.475	3	IL1 receptor_IL1RN	POP
POP_IL1 receptor inhibitor_IL1RN	Monocytes|Neutrophils	0.001	0.475	3	IL1 receptor inhibitor_IL1RN	POP
POP_IL1B_ADRB2	Monocytes|Neutrophils	1	1.838	0	IL1B_ADRB2	POP
control_IL1 receptor_IL1A	Monocytes|Neutrophils	1	0.178	0	IL1 receptor_IL1A	control
control_IL1 receptor inhibitor_IL1A	Monocytes|Neutrophils	1	0.206	0	IL1 receptor inhibitor_IL1A	control
control_IL1 receptor_IL1B	Monocytes|Neutrophils	0.001	1.096	3	IL1 receptor_IL1B	control
control_IL1 receptor inhibitor_IL1B	Monocytes|Neutrophils	0.001	1.124	3	IL1 receptor inhibitor_IL1B	control
control_IL1 receptor_IL1RN	Monocytes|Neutrophils	0.001	0.398	3	IL1 receptor_IL1RN	control
control_IL1 receptor inhibitor_IL1RN	Monocytes|Neutrophils	0.001	0.426	3	IL1 receptor inhibitor_IL1RN	control
control_IL1B_ADRB2	Monocytes|Neutrophils	0.001	1.354	3	IL1B_ADRB2	control
POP_IL1 receptor_IL1A	DCs|Neutrophils	1	0.101	0	IL1 receptor_IL1A	POP
POP_IL1 receptor inhibitor_IL1A	DCs|Neutrophils	1	0.101	0	IL1 receptor inhibitor_IL1A	POP
POP_IL1 receptor_IL1B	DCs|Neutrophils	1	0.683	0	IL1 receptor_IL1B	POP
POP_IL1 receptor inhibitor_IL1B	DCs|Neutrophils	1	0.683	0	IL1 receptor inhibitor_IL1B	POP
POP_IL1 receptor_IL1RN	DCs|Neutrophils	1	0.404	0	IL1 receptor_IL1RN	POP
POP_IL1 receptor inhibitor_IL1RN	DCs|Neutrophils	1	0.404	0	IL1 receptor inhibitor_IL1RN	POP
POP_IL1B_ADRB2	DCs|Neutrophils	1	1.352	0	IL1B_ADRB2	POP
control_IL1 receptor_IL1A	DCs|Neutrophils	1	0.099	0	IL1 receptor_IL1A	control
control_IL1 receptor inhibitor_IL1A	DCs|Neutrophils	1	0.099	0	IL1 receptor inhibitor_IL1A	control
control_IL1 receptor_IL1B	DCs|Neutrophils	0.001	1.017	3	IL1 receptor_IL1B	control
control_IL1 receptor inhibitor_IL1B	DCs|Neutrophils	0.001	1.017	3	IL1 receptor inhibitor_IL1B	control
control_IL1 receptor_IL1RN	DCs|Neutrophils	0.001	0.319	3	IL1 receptor_IL1RN	control
control_IL1 receptor inhibitor_IL1RN	DCs|Neutrophils	0.001	0.319	3	IL1 receptor inhibitor_IL1RN	control
control_IL1B_ADRB2	DCs|Neutrophils	0.001	1.294	3	IL1B_ADRB2	control
POP_IL1 receptor_IL1A	Neutrophils|Macrophages	1	0.103	0	IL1 receptor_IL1A	POP
POP_IL1 receptor inhibitor_IL1A	Neutrophils|Macrophages	1	0.184	0	IL1 receptor inhibitor_IL1A	POP
POP_IL1 receptor_IL1B	Neutrophils|Macrophages	1	0.72	0	IL1 receptor_IL1B	POP
POP_IL1 receptor inhibitor_IL1B	Neutrophils|Macrophages	0.001	0.801	3	IL1 receptor inhibitor_IL1B	POP
POP_IL1 receptor_IL1RN	Neutrophils|Macrophages	1	0.161	0	IL1 receptor_IL1RN	POP
POP_IL1 receptor inhibitor_IL1RN	Neutrophils|Macrophages	1	0.241	0	IL1 receptor inhibitor_IL1RN	POP
POP_IL1B_ADRB2	Neutrophils|Macrophages	0.001	0.825	3	IL1B_ADRB2	POP
control_IL1 receptor_IL1A	Neutrophils|Macrophages	1	0.171	0	IL1 receptor_IL1A	control
control_IL1 receptor inhibitor_IL1A	Neutrophils|Macrophages	1	0.171	0	IL1 receptor inhibitor_IL1A	control
control_IL1 receptor_IL1B	Neutrophils|Macrophages	0.001	0.86	3	IL1 receptor_IL1B	control
control_IL1 receptor inhibitor_IL1B	Neutrophils|Macrophages	0.001	0.86	3	IL1 receptor inhibitor_IL1B	control
control_IL1 receptor_IL1RN	Neutrophils|Macrophages	0.001	0.307	3	IL1 receptor_IL1RN	control
control_IL1 receptor inhibitor_IL1RN	Neutrophils|Macrophages	0.001	0.307	3	IL1 receptor inhibitor_IL1RN	control
control_IL1B_ADRB2	Neutrophils|Macrophages	0.001	1.078	3	IL1B_ADRB2	control
POP_IL1 receptor_IL1A	Neutrophils|Monocytes	1	0.326	0	IL1 receptor_IL1A	POP
POP_IL1 receptor inhibitor_IL1A	Neutrophils|Monocytes	0.001	0.407	3	IL1 receptor inhibitor_IL1A	POP
POP_IL1 receptor_IL1B	Neutrophils|Monocytes	1	1.884	0	IL1 receptor_IL1B	POP
POP_IL1 receptor inhibitor_IL1B	Neutrophils|Monocytes	0.001	1.965	3	IL1 receptor inhibitor_IL1B	POP
POP_IL1 receptor_IL1RN	Neutrophils|Monocytes	1	0.829	0	IL1 receptor_IL1RN	POP
POP_IL1 receptor inhibitor_IL1RN	Neutrophils|Monocytes	0.001	0.91	3	IL1 receptor inhibitor_IL1RN	POP
POP_IL1B_ADRB2	Neutrophils|Monocytes	0.001	0.786	3	IL1B_ADRB2	POP
control_IL1 receptor_IL1A	Neutrophils|Monocytes	0.001	0.198	3	IL1 receptor_IL1A	control
control_IL1 receptor inhibitor_IL1A	Neutrophils|Monocytes	0.001	0.198	3	IL1 receptor inhibitor_IL1A	control
control_IL1 receptor_IL1B	Neutrophils|Monocytes	0.001	1.41	3	IL1 receptor_IL1B	control
control_IL1 receptor inhibitor_IL1B	Neutrophils|Monocytes	0.001	1.41	3	IL1 receptor inhibitor_IL1B	control
control_IL1 receptor_IL1RN	Neutrophils|Monocytes	0.001	0.509	3	IL1 receptor_IL1RN	control
control_IL1 receptor inhibitor_IL1RN	Neutrophils|Monocytes	0.001	0.509	3	IL1 receptor inhibitor_IL1RN	control
control_IL1B_ADRB2	Neutrophils|Monocytes	0.001	1.034	3	IL1B_ADRB2	control
POP_IL1 receptor_IL1A	Neutrophils|DCs	1	0.167	0	IL1 receptor_IL1A	POP
POP_IL1 receptor inhibitor_IL1A	Neutrophils|DCs	0.001	0.248	3	IL1 receptor inhibitor_IL1A	POP
POP_IL1 receptor_IL1B	Neutrophils|DCs	1	1.398	0	IL1 receptor_IL1B	POP
POP_IL1 receptor inhibitor_IL1B	Neutrophils|DCs	0.001	1.479	3	IL1 receptor inhibitor_IL1B	POP
POP_IL1 receptor_IL1RN	Neutrophils|DCs	1	0.283	0	IL1 receptor_IL1RN	POP
POP_IL1 receptor inhibitor_IL1RN	Neutrophils|DCs	0.005	0.364	2.30103	IL1 receptor inhibitor_IL1RN	POP
POP_IL1B_ADRB2	Neutrophils|DCs	0.001	0.725	3	IL1B_ADRB2	POP
control_IL1 receptor_IL1A	Neutrophils|DCs	0.001	0.219	3	IL1 receptor_IL1A	control
control_IL1 receptor inhibitor_IL1A	Neutrophils|DCs	0.001	0.219	3	IL1 receptor inhibitor_IL1A	control
control_IL1 receptor_IL1B	Neutrophils|DCs	0.001	1.351	3	IL1 receptor_IL1B	control
control_IL1 receptor inhibitor_IL1B	Neutrophils|DCs	0.001	1.351	3	IL1 receptor inhibitor_IL1B	control
control_IL1 receptor_IL1RN	Neutrophils|DCs	0.001	0.294	3	IL1 receptor_IL1RN	control
control_IL1 receptor inhibitor_IL1RN	Neutrophils|DCs	0.001	0.294	3	IL1 receptor inhibitor_IL1RN	control
control_IL1B_ADRB2	Neutrophils|DCs	0.001	1.004	3	IL1B_ADRB2	control
POP_IL1 receptor_IL1A	Neutrophils|Neutrophils	1	0.147	0	IL1 receptor_IL1A	POP
POP_IL1 receptor inhibitor_IL1A	Neutrophils|Neutrophils	1	0.228	0	IL1 receptor inhibitor_IL1A	POP
POP_IL1 receptor_IL1B	Neutrophils|Neutrophils	1	0.729	0	IL1 receptor_IL1B	POP
POP_IL1 receptor inhibitor_IL1B	Neutrophils|Neutrophils	0.001	0.81	3	IL1 receptor inhibitor_IL1B	POP
POP_IL1 receptor_IL1RN	Neutrophils|Neutrophils	1	0.45	0	IL1 receptor_IL1RN	POP
POP_IL1 receptor inhibitor_IL1RN	Neutrophils|Neutrophils	0.001	0.531	3	IL1 receptor inhibitor_IL1RN	POP
POP_IL1B_ADRB2	Neutrophils|Neutrophils	1	0.683	0	IL1B_ADRB2	POP
control_IL1 receptor_IL1A	Neutrophils|Neutrophils	1	0.174	0	IL1 receptor_IL1A	control
control_IL1 receptor inhibitor_IL1A	Neutrophils|Neutrophils	1	0.174	0	IL1 receptor inhibitor_IL1A	control
control_IL1 receptor_IL1B	Neutrophils|Neutrophils	0.001	1.092	3	IL1 receptor_IL1B	control
control_IL1 receptor inhibitor_IL1B	Neutrophils|Neutrophils	0.001	1.092	3	IL1 receptor inhibitor_IL1B	control
control_IL1 receptor_IL1RN	Neutrophils|Neutrophils	0.001	0.394	3	IL1 receptor_IL1RN	control
control_IL1 receptor inhibitor_IL1RN	Neutrophils|Neutrophils	0.001	0.394	3	IL1 receptor inhibitor_IL1RN	control
control_IL1B_ADRB2	Neutrophils|Neutrophils	0.001	1.035	3	IL1B_ADRB2	control

## Sheet: Sheet4
The source data of Figure 6h
sample_interacting_pair	celltype	pvalue	mean	#NAME?	interacting_pair	sample
POP_HGF_CD44	Neutrophils|Macrophages	1	0.3	0	HGF_CD44	POP
POP_CD44_HBEGF	Neutrophils|Macrophages	1	0.866	0	CD44_HBEGF	POP
POP_NRP1_VEGFA	Neutrophils|Macrophages	1	0.705	0	NRP1_VEGFA	POP
POP_NRP2_VEGFA	Neutrophils|Macrophages	1	0.709	0	NRP2_VEGFA	POP
POP_PDGFB_LRP1	Neutrophils|Macrophages	1	0.295	0	PDGFB_LRP1	POP
POP_TGFB1_TGFbeta receptor1	Neutrophils|Macrophages	0.012	0.276	1.92082	TGFB1_TGFbeta receptor1	POP
POP_VEGFA_FLT1	Neutrophils|Macrophages	1	0.3	0	VEGFA_FLT1	POP
control_HGF_CD44	Neutrophils|Macrophages	0.001	0.699	3	HGF_CD44	control
control_CD44_HBEGF	Neutrophils|Macrophages	0.001	1.548	3	CD44_HBEGF	control
control_NRP1_VEGFA	Neutrophils|Macrophages	0.001	0.598	3	NRP1_VEGFA	control
control_NRP2_VEGFA	Neutrophils|Macrophages	1	0.518	0	NRP2_VEGFA	control
control_PDGFB_LRP1	Neutrophils|Macrophages	1	0.377	0	PDGFB_LRP1	control
control_TGFB1_TGFbeta receptor1	Neutrophils|Macrophages	0.001	0.45	3	TGFB1_TGFbeta receptor1	control
control_VEGFA_FLT1	Neutrophils|Macrophages	0.009	0.499	2.04576	VEGFA_FLT1	control
POP_HGF_CD44	Neutrophils|Monocytes	1	0.741	0	HGF_CD44	POP
POP_CD44_HBEGF	Neutrophils|Monocytes	1	0.798	0	CD44_HBEGF	POP
POP_NRP1_VEGFA	Neutrophils|Monocytes	1	0.619	0	NRP1_VEGFA	POP
POP_NRP2_VEGFA	Neutrophils|Monocytes	1	0.624	0	NRP2_VEGFA	POP
POP_PDGFB_LRP1	Neutrophils|Monocytes	1	0.267	0	PDGFB_LRP1	POP
POP_TGFB1_TGFbeta receptor1	Neutrophils|Monocytes	1	0.231	0	TGFB1_TGFbeta receptor1	POP
POP_VEGFA_FLT1	Neutrophils|Monocytes	1	0.327	0	VEGFA_FLT1	POP
control_HGF_CD44	Neutrophils|Monocytes	0.001	0.947	3	HGF_CD44	control
control_CD44_HBEGF	Neutrophils|Monocytes	0.001	1.447	3	CD44_HBEGF	control
control_NRP1_VEGFA	Neutrophils|Monocytes	0.001	0.618	3	NRP1_VEGFA	control
control_NRP2_VEGFA	Neutrophils|Monocytes	1	0.537	0	NRP2_VEGFA	control
control_PDGFB_LRP1	Neutrophils|Monocytes	1	0.441	0	PDGFB_LRP1	control
control_TGFB1_TGFbeta receptor1	Neutrophils|Monocytes	0.001	0.405	3	TGFB1_TGFbeta receptor1	control
control_VEGFA_FLT1	Neutrophils|Monocytes	0.003	0.51	2.52288	VEGFA_FLT1	control
POP_HGF_CD44	Neutrophils|DCs	1	0.509	0	HGF_CD44	POP
POP_CD44_HBEGF	Neutrophils|DCs	1	0.492	0	CD44_HBEGF	POP
POP_NRP1_VEGFA	Neutrophils|DCs	1	0.468	0	NRP1_VEGFA	POP
POP_NRP2_VEGFA	Neutrophils|DCs	1	0.473	0	NRP2_VEGFA	POP
POP_PDGFB_LRP1	Neutrophils|DCs	1	0.126	0	PDGFB_LRP1	POP
POP_TGFB1_TGFbeta receptor1	Neutrophils|DCs	1	0.218	0	TGFB1_TGFbeta receptor1	POP
POP_VEGFA_FLT1	Neutrophils|DCs	0.052	0.458	1.284	VEGFA_FLT1	POP
control_HGF_CD44	Neutrophils|DCs	0.212	0.616	0.673664	HGF_CD44	control
control_CD44_HBEGF	Neutrophils|DCs	0.001	1.165	3	CD44_HBEGF	control
control_NRP1_VEGFA	Neutrophils|DCs	0.923	0.414	0.0347983	NRP1_VEGFA	control
control_NRP2_VEGFA	Neutrophils|DCs	1	0.333	0	NRP2_VEGFA	control
control_PDGFB_LRP1	Neutrophils|DCs	1	0.107	0	PDGFB_LRP1	control
control_TGFB1_TGFbeta receptor1	Neutrophils|DCs	0.001	0.409	3	TGFB1_TGFbeta receptor1	control
control_VEGFA_FLT1	Neutrophils|DCs	0.001	0.633	3	VEGFA_FLT1	control
POP_HGF_CD44	Neutrophils|Neutrophils	1	0.123	0	HGF_CD44	POP
POP_CD44_HBEGF	Neutrophils|Neutrophils	1	0.214	0	CD44_HBEGF	POP
POP_NRP1_VEGFA	Neutrophils|Neutrophils	1	0.261	0	NRP1_VEGFA	POP
POP_NRP2_VEGFA	Neutrophils|Neutrophils	1	0.265	0	NRP2_VEGFA	POP
POP_PDGFB_LRP1	Neutrophils|Neutrophils	1	0.006	0	PDGFB_LRP1	POP
POP_TGFB1_TGFbeta receptor1	Neutrophils|Neutrophils	1	0.206	0	TGFB1_TGFbeta receptor1	POP
POP_VEGFA_FLT1	Neutrophils|Neutrophils	1	0.288	0	VEGFA_FLT1	POP
control_HGF_CD44	Neutrophils|Neutrophils	0.001	0.738	3	HGF_CD44	control
control_CD44_HBEGF	Neutrophils|Neutrophils	0.001	1.243	3	CD44_HBEGF	control
control_NRP1_VEGFA	Neutrophils|Neutrophils	0.379	0.489	0.421361	NRP1_VEGFA	control
control_NRP2_VEGFA	Neutrophils|Neutrophils	1	0.408	0	NRP2_VEGFA	control
control_PDGFB_LRP1	Neutrophils|Neutrophils	1	0.328	0	PDGFB_LRP1	control
control_TGFB1_TGFbeta receptor1	Neutrophils|Neutrophils	1	0.386	0	TGFB1_TGFbeta receptor1	control
control_VEGFA_FLT1	Neutrophils|Neutrophils	0.001	0.552	3	VEGFA_FLT1	control
POP_HGF_CD44	Macrophages|Macrophages	0.205	0.372	0.688246	HGF_CD44	POP
POP_CD44_HBEGF	Macrophages|Macrophages	0.001	1.043	3	CD44_HBEGF	POP
POP_NRP1_VEGFA	Macrophages|Macrophages	0.001	1.007	3	NRP1_VEGFA	POP
POP_NRP2_VEGFA	Macrophages|Macrophages	0.001	0.84	3	NRP2_VEGFA	POP
POP_PDGFB_LRP1	Macrophages|Macrophages	0.001	0.441	3	PDGFB_LRP1	POP
POP_TGFB1_TGFbeta receptor1	Macrophages|Macrophages	0.001	0.486	3	TGFB1_TGFbeta receptor1	POP
POP_VEGFA_FLT1	Macrophages|Macrophages	1	0.744	0	VEGFA_FLT1	POP
control_HGF_CD44	Macrophages|Macrophages	0.001	0.704	3	HGF_CD44	control
control_CD44_HBEGF	Macrophages|Macrophages	0.001	1.509	3	CD44_HBEGF	control
control_NRP1_VEGFA	Macrophages|Macrophages	0.001	0.981	3	NRP1_VEGFA	control
control_NRP2_VEGFA	Macrophages|Macrophages	0.001	0.728	3	NRP2_VEGFA	control
control_PDGFB_LRP1	Macrophages|Macrophages	0.001	0.535	3	PDGFB_LRP1	control
control_TGFB1_TGFbeta receptor1	Macrophages|Macrophages	0.001	0.535	3	TGFB1_TGFbeta receptor1	control
control_VEGFA_FLT1	Macrophages|Macrophages	0.001	0.608	3	VEGFA_FLT1	control
POP_HGF_CD44	Macrophages|Monocytes	0.001	0.814	3	HGF_CD44	POP
POP_CD44_HBEGF	Macrophages|Monocytes	0.001	0.975	3	CD44_HBEGF	POP
POP_NRP1_VEGFA	Macrophages|Monocytes	0.001	0.921	3	NRP1_VEGFA	POP
POP_NRP2_VEGFA	Macrophages|Monocytes	0.001	0.755	3	NRP2_VEGFA	POP
POP_PDGFB_LRP1	Macrophages|Monocytes	0.001	0.413	3	PDGFB_LRP1	POP
POP_TGFB1_TGFbeta receptor1	Macrophages|Monocytes	1	0.44	0	TGFB1_TGFbeta receptor1	POP
POP_VEGFA_FLT1	Macrophages|Monocytes	0.001	0.771	3	VEGFA_FLT1	POP
control_HGF_CD44	Macrophages|Monocytes	0.001	0.952	3	HGF_CD44	control
control_CD44_HBEGF	Macrophages|Monocytes	0.001	1.408	3	CD44_HBEGF	control
control_NRP1_VEGFA	Macrophages|Monocytes	0.001	1	3	NRP1_VEGFA	control
control_NRP2_VEGFA	Macrophages|Monocytes	0.001	0.747	3	NRP2_VEGFA	control
control_PDGFB_LRP1	Macrophages|Monocytes	0.001	0.6	3	PDGFB_LRP1	control
control_TGFB1_TGFbeta receptor1	Macrophages|Monocytes	0.001	0.49	3	TGFB1_TGFbeta receptor1	control
control_VEGFA_FLT1	Macrophages|Monocytes	0.001	0.62	3	VEGFA_FLT1	control
POP_HGF_CD44	Macrophages|DCs	0.001	0.582	3	HGF_CD44	POP
POP_CD44_HBEGF	Macrophages|DCs	0.048	0.668	1.31876	CD44_HBEGF	POP
POP_NRP1_VEGFA	Macrophages|DCs	0.001	0.77	3	NRP1_VEGFA	POP
POP_NRP2_VEGFA	Macrophages|DCs	0.009	0.604	2.04576	NRP2_VEGFA	POP
POP_PDGFB_LRP1	Macrophages|DCs	0.023	0.272	1.63827	PDGFB_LRP1	POP
POP_TGFB1_TGFbeta receptor1	Macrophages|DCs	1	0.427	0	TGFB1_TGFbeta receptor1	POP
POP_VEGFA_FLT1	Macrophages|DCs	0.001	0.902	3	VEGFA_FLT1	POP
control_HGF_CD44	Macrophages|DCs	0.176	0.621	0.754487	HGF_CD44	control
control_CD44_HBEGF	Macrophages|DCs	0.001	1.126	3	CD44_HBEGF	control
control_NRP1_VEGFA	Macrophages|DCs	0.001	0.796	3	NRP1_VEGFA	control
control_NRP2_VEGFA	Macrophages|DCs	0.001	0.543	3	NRP2_VEGFA	control
control_PDGFB_LRP1	Macrophages|DCs	0.754	0.266	0.122629	PDGFB_LRP1	control
control_TGFB1_TGFbeta receptor1	Macrophages|DCs	0.001	0.494	3	TGFB1_TGFbeta receptor1	control
control_VEGFA_FLT1	Macrophages|DCs	0.001	0.742	3	VEGFA_FLT1	control
POP_HGF_CD44	Macrophages|Neutrophils	1	0.196	0	HGF_CD44	POP
POP_CD44_HBEGF	Macrophages|Neutrophils	1	0.391	0	CD44_HBEGF	POP
POP_NRP1_VEGFA	Macrophages|Neutrophils	0.001	0.563	3	NRP1_VEGFA	POP
POP_NRP2_VEGFA	Macrophages|Neutrophils	0.174	0.397	0.759451	NRP2_VEGFA	POP
POP_PDGFB_LRP1	Macrophages|Neutrophils	1	0.152	0	PDGFB_LRP1	POP
POP_TGFB1_TGFbeta receptor1	Macrophages|Neutrophils	1	0.416	0	TGFB1_TGFbeta receptor1	POP
POP_VEGFA_FLT1	Macrophages|Neutrophils	1	0.731	0	VEGFA_FLT1	POP
control_HGF_CD44	Macrophages|Neutrophils	0.001	0.743	3	HGF_CD44	control
control_CD44_HBEGF	Macrophages|Neutrophils	0.001	1.204	3	CD44_HBEGF	control
control_NRP1_VEGFA	Macrophages|Neutrophils	0.001	0.871	3	NRP1_VEGFA	control
control_NRP2_VEGFA	Macrophages|Neutrophils	0.001	0.618	3	NRP2_VEGFA	control
control_PDGFB_LRP1	Macrophages|Neutrophils	0.001	0.486	3	PDGFB_LRP1	control
control_TGFB1_TGFbeta receptor1	Macrophages|Neutrophils	1	0.471	0	TGFB1_TGFbeta receptor1	control
control_VEGFA_FLT1	Macrophages|Neutrophils	0.001	0.661	3	VEGFA_FLT1	control
POP_HGF_CD44	Monocytes|Macrophages	1	0.336	0	HGF_CD44	POP
POP_CD44_HBEGF	Monocytes|Macrophages	0.001	1.484	3	CD44_HBEGF	POP
POP_NRP1_VEGFA	Monocytes|Macrophages	1	0.713	0	NRP1_VEGFA	POP
POP_NRP2_VEGFA	Monocytes|Macrophages	1	0.72	0	NRP2_VEGFA	POP
POP_PDGFB_LRP1	Monocytes|Macrophages	1	0.294	0	PDGFB_LRP1	POP
POP_TGFB1_TGFbeta receptor1	Monocytes|Macrophages	0.001	0.566	3	TGFB1_TGFbeta receptor1	POP
POP_VEGFA_FLT1	Monocytes|Macrophages	1	0.659	0	VEGFA_FLT1	POP
control_HGF_CD44	Monocytes|Macrophages	1	0.664	0	HGF_CD44	control
control_CD44_HBEGF	Monocytes|Macrophages	0.001	1.757	3	CD44_HBEGF	control
control_NRP1_VEGFA	Monocytes|Macrophages	0.001	0.6	3	NRP1_VEGFA	control
control_NRP2_VEGFA	Monocytes|Macrophages	1	0.514	0	NRP2_VEGFA	control
control_PDGFB_LRP1	Monocytes|Macrophages	1	0.372	0	PDGFB_LRP1	control
control_TGFB1_TGFbeta receptor1	Monocytes|Macrophages	0.001	0.537	3	TGFB1_TGFbeta receptor1	control
control_VEGFA_FLT1	Monocytes|Macrophages	0.001	0.628	3	VEGFA_FLT1	control
POP_HGF_CD44	Monocytes|Monocytes	1	0.778	0	HGF_CD44	POP
POP_CD44_HBEGF	Monocytes|Monocytes	0.001	1.416	3	CD44_HBEGF	POP
POP_NRP1_VEGFA	Monocytes|Monocytes	1	0.628	0	NRP1_VEGFA	POP
POP_NRP2_VEGFA	Monocytes|Monocytes	1	0.635	0	NRP2_VEGFA	POP
POP_PDGFB_LRP1	Monocytes|Monocytes	1	0.266	0	PDGFB_LRP1	POP
POP_TGFB1_TGFbeta receptor1	Monocytes|Monocytes	1	0.52	0	TGFB1_TGFbeta receptor1	POP
POP_VEGFA_FLT1	Monocytes|Monocytes	0.001	0.685	3	VEGFA_FLT1	POP
control_HGF_CD44	Monocytes|Monocytes	1	0.912	0	HGF_CD44	control
control_CD44_HBEGF	Monocytes|Monocytes	0.001	1.656	3	CD44_HBEGF	control
control_NRP1_VEGFA	Monocytes|Monocytes	0.001	0.62	3	NRP1_VEGFA	control
control_NRP2_VEGFA	Monocytes|Monocytes	1	0.533	0	NRP2_VEGFA	control
control_PDGFB_LRP1	Monocytes|Monocytes	1	0.436	0	PDGFB_LRP1	control
control_TGFB1_TGFbeta receptor1	Monocytes|Monocytes	0.001	0.492	3	TGFB1_TGFbeta receptor1	control
control_VEGFA_FLT1	Monocytes|Monocytes	0.001	0.639	3	VEGFA_FLT1	control
POP_HGF_CD44	Monocytes|DCs	1	0.546	0	HGF_CD44	POP
POP_CD44_HBEGF	Monocytes|DCs	0.001	1.11	3	CD44_HBEGF	POP
POP_NRP1_VEGFA	Monocytes|DCs	1	0.477	0	NRP1_VEGFA	POP
POP_NRP2_VEGFA	Monocytes|DCs	1	0.484	0	NRP2_VEGFA	POP
POP_PDGFB_LRP1	Monocytes|DCs	1	0.126	0	PDGFB_LRP1	POP
POP_TGFB1_TGFbeta receptor1	Monocytes|DCs	1	0.507	0	TGFB1_TGFbeta receptor1	POP
POP_VEGFA_FLT1	Monocytes|DCs	0.001	0.817	3	VEGFA_FLT1	POP
control_HGF_CD44	Monocytes|DCs	1	0.581	0	HGF_CD44	control
control_CD44_HBEGF	Monocytes|DCs	0.001	1.374	3	CD44_HBEGF	control
control_NRP1_VEGFA	Monocytes|DCs	0.938	0.416	0.0277972	NRP1_VEGFA	control
control_NRP2_VEGFA	Monocytes|DCs	1	0.33	0	NRP2_VEGFA	control
control_PDGFB_LRP1	Monocytes|DCs	1	0.102	0	PDGFB_LRP1	control
control_TGFB1_TGFbeta receptor1	Monocytes|DCs	0.001	0.496	3	TGFB1_TGFbeta receptor1	control
control_VEGFA_FLT1	Monocytes|DCs	0.001	0.762	3	VEGFA_FLT1	control
POP_HGF_CD44	Monocytes|Neutrophils	1	0.16	0	HGF_CD44	POP
POP_CD44_HBEGF	Monocytes|Neutrophils	1	0.832	0	CD44_HBEGF	POP
POP_NRP1_VEGFA	Monocytes|Neutrophils	1	0.27	0	NRP1_VEGFA	POP
POP_NRP2_VEGFA	Monocytes|Neutrophils	1	0.276	0	NRP2_VEGFA	POP
POP_PDGFB_LRP1	Monocytes|Neutrophils	1	0.006	0	PDGFB_LRP1	POP
POP_TGFB1_TGFbeta receptor1	Monocytes|Neutrophils	1	0.496	0	TGFB1_TGFbeta receptor1	POP
POP_VEGFA_FLT1	Monocytes|Neutrophils	1	0.646	0	VEGFA_FLT1	POP
control_HGF_CD44	Monocytes|Neutrophils	1	0.703	0	HGF_CD44	control
control_CD44_HBEGF	Monocytes|Neutrophils	0.001	1.452	3	CD44_HBEGF	control
control_NRP1_VEGFA	Monocytes|Neutrophils	0.365	0.491	0.437707	NRP1_VEGFA	control
control_NRP2_VEGFA	Monocytes|Neutrophils	1	0.405	0	NRP2_VEGFA	control
control_PDGFB_LRP1	Monocytes|Neutrophils	1	0.322	0	PDGFB_LRP1	control
control_TGFB1_TGFbeta receptor1	Monocytes|Neutrophils	1	0.472	0	TGFB1_TGFbeta receptor1	control
control_VEGFA_FLT1	Monocytes|Neutrophils	0.001	0.681	3	VEGFA_FLT1	control
POP_HGF_CD44	DCs|Macrophages	1	0.325	0	HGF_CD44	POP
POP_CD44_HBEGF	DCs|Macrophages	0.001	1.253	3	CD44_HBEGF	POP
POP_NRP1_VEGFA	DCs|Macrophages	1	0	0	NRP1_VEGFA	POP
POP_NRP2_VEGFA	DCs|Macrophages	0.001	0.814	3	NRP2_VEGFA	POP
POP_PDGFB_LRP1	DCs|Macrophages	0.001	0.374	3	PDGFB_LRP1	POP
POP_TGFB1_TGFbeta receptor1	DCs|Macrophages	0.003	0.425	2.52288	TGFB1_TGFbeta receptor1	POP
POP_VEGFA_FLT1	DCs|Macrophages	1	0.508	0	VEGFA_FLT1	POP
control_HGF_CD44	DCs|Macrophages	1	0.633	0	HGF_CD44	control
control_CD44_HBEGF	DCs|Macrophages	0.001	1.426	3	CD44_HBEGF	control
control_NRP1_VEGFA	DCs|Macrophages	0.057	0.551	1.24413	NRP1_VEGFA	control
control_NRP2_VEGFA	DCs|Macrophages	0.001	0.539	3	NRP2_VEGFA	control
control_PDGFB_LRP1	DCs|Macrophages	0.001	0.467	3	PDGFB_LRP1	control
control_TGFB1_TGFbeta receptor1	DCs|Macrophages	0.001	0.432	3	TGFB1_TGFbeta receptor1	control
control_VEGFA_FLT1	DCs|Macrophages	0.491	0.424	0.308919	VEGFA_FLT1	control
POP_HGF_CD44	DCs|Monocytes	1	0.767	0	HGF_CD44	POP
POP_CD44_HBEGF	DCs|Monocytes	0.001	1.184	3	CD44_HBEGF	POP
POP_NRP1_VEGFA	DCs|Monocytes	1	0	0	NRP1_VEGFA	POP
POP_NRP2_VEGFA	DCs|Monocytes	0.001	0.729	3	NRP2_VEGFA	POP
POP_PDGFB_LRP1	DCs|Monocytes	0.001	0.345	3	PDGFB_LRP1	POP
POP_TGFB1_TGFbeta receptor1	DCs|Monocytes	1	0.379	0	TGFB1_TGFbeta receptor1	POP
POP_VEGFA_FLT1	DCs|Monocytes	0.03	0.534	1.52288	VEGFA_FLT1	POP
control_HGF_CD44	DCs|Monocytes	1	0.881	0	HGF_CD44	control
control_CD44_HBEGF	DCs|Monocytes	0.001	1.325	3	CD44_HBEGF	control
control_NRP1_VEGFA	DCs|Monocytes	0.006	0.571	2.22185	NRP1_VEGFA	control
control_NRP2_VEGFA	DCs|Monocytes	0.001	0.559	3	NRP2_VEGFA	control
control_PDGFB_LRP1	DCs|Monocytes	0.001	0.531	3	PDGFB_LRP1	control
control_TGFB1_TGFbeta receptor1	DCs|Monocytes	0.001	0.387	3	TGFB1_TGFbeta receptor1	control
control_VEGFA_FLT1	DCs|Monocytes	0.351	0.435	0.454693	VEGFA_FLT1	control
POP_HGF_CD44	DCs|DCs	1	0.535	0	HGF_CD44	POP
POP_CD44_HBEGF	DCs|DCs	0.001	0.878	3	CD44_HBEGF	POP
POP_NRP1_VEGFA	DCs|DCs	1	0	0	NRP1_VEGFA	POP
POP_NRP2_VEGFA	DCs|DCs	0.009	0.578	2.04576	NRP2_VEGFA	POP
POP_PDGFB_LRP1	DCs|DCs	0.279	0.205	0.554396	PDGFB_LRP1	POP
POP_TGFB1_TGFbeta receptor1	DCs|DCs	1	0.366	0	TGFB1_TGFbeta receptor1	POP
POP_VEGFA_FLT1	DCs|DCs	0.003	0.666	2.52288	VEGFA_FLT1	POP
control_HGF_CD44	DCs|DCs	1	0.55	0	HGF_CD44	control
control_CD44_HBEGF	DCs|DCs	0.001	1.043	3	CD44_HBEGF	control
control_NRP1_VEGFA	DCs|DCs	0.991	0.367	0.00392635	NRP1_VEGFA	control
control_NRP2_VEGFA	DCs|DCs	0.292	0.355	0.534617	NRP2_VEGFA	control
control_PDGFB_LRP1	DCs|DCs	0.991	0.197	0.00392635	PDGFB_LRP1	control
control_TGFB1_TGFbeta receptor1	DCs|DCs	0.001	0.39	3	TGFB1_TGFbeta receptor1	control
control_VEGFA_FLT1	DCs|DCs	0.003	0.558	2.52288	VEGFA_FLT1	control
POP_HGF_CD44	DCs|Neutrophils	1	0.149	0	HGF_CD44	POP
POP_CD44_HBEGF	DCs|Neutrophils	1	0.601	0	CD44_HBEGF	POP
POP_NRP1_VEGFA	DCs|Neutrophils	1	0	0	NRP1_VEGFA	POP
POP_NRP2_VEGFA	DCs|Neutrophils	0.507	0.37	0.294992	NRP2_VEGFA	POP
POP_PDGFB_LRP1	DCs|Neutrophils	1	0.085	0	PDGFB_LRP1	POP
POP_TGFB1_TGFbeta receptor1	DCs|Neutrophils	1	0.355	0	TGFB1_TGFbeta receptor1	POP
POP_VEGFA_FLT1	DCs|Neutrophils	1	0.495	0	VEGFA_FLT1	POP
control_HGF_CD44	DCs|Neutrophils	1	0.672	0	HGF_CD44	control
control_CD44_HBEGF	DCs|Neutrophils	0.001	1.121	3	CD44_HBEGF	control
control_NRP1_VEGFA	DCs|Neutrophils	0.832	0.442	0.0798767	NRP1_VEGFA	control
control_NRP2_VEGFA	DCs|Neutrophils	0.003	0.43	2.52288	NRP2_VEGFA	control
control_PDGFB_LRP1	DCs|Neutrophils	0.001	0.417	3	PDGFB_LRP1	control
control_TGFB1_TGFbeta receptor1	DCs|Neutrophils	1	0.367	0	TGFB1_TGFbeta receptor1	control
control_VEGFA_FLT1	DCs|Neutrophils	0.08	0.477	1.09691	VEGFA_FLT1	control

## Sheet: Sheet5
The source data of Figure 6i
sample_interacting_pair	celltype	pvalue	mean	#NAME?	interacting_pair	sample
POP_CD74_MIF	DCs|DCs	0.001	2.779	3	CD74_MIF	POP
control_CD74_MIF	DCs|DCs	0.001	2.692	3	CD74_MIF	control
POP_CD74_MIF	DCs|ECs	0.001	2.872	3	CD74_MIF	POP
control_CD74_MIF	DCs|ECs	0.001	2.874	3	CD74_MIF	control
POP_CD74_MIF	DCs|Fibroblasts	0.001	2.852	3	CD74_MIF	POP
control_CD74_MIF	DCs|Fibroblasts	0.001	2.85	3	CD74_MIF	control
POP_CD74_MIF	DCs|Macrophages	0.001	2.712	3	CD74_MIF	POP
control_CD74_MIF	DCs|Macrophages	0.001	2.625	3	CD74_MIF	control
POP_CD74_MIF	DCs|MastCells	0.001	2.796	3	CD74_MIF	POP
control_CD74_MIF	DCs|MastCells	0.001	2.702	3	CD74_MIF	control
POP_CD74_MIF	DCs|Monocytes	0.001	2.715	3	CD74_MIF	POP
control_CD74_MIF	DCs|Monocytes	0.001	2.647	3	CD74_MIF	control
POP_CD74_MIF	DCs|SMCs	0.001	2.864	3	CD74_MIF	POP
control_CD74_MIF	DCs|SMCs	0.001	2.787	3	CD74_MIF	control
POP_CD74_MIF	ECs|DCs	0.001	2.133	3	CD74_MIF	POP
control_CD74_MIF	ECs|DCs	0.001	1.789	3	CD74_MIF	control
POP_CD74_MIF	ECs|ECs	0.001	2.226	3	CD74_MIF	POP
control_CD74_MIF	ECs|ECs	0.001	1.972	3	CD74_MIF	control
POP_CD74_MIF	ECs|Fibroblasts	0.001	2.207	3	CD74_MIF	POP
control_CD74_MIF	ECs|Fibroblasts	0.001	1.947	3	CD74_MIF	control
POP_CD74_MIF	ECs|Macrophages	0.001	2.066	3	CD74_MIF	POP
control_CD74_MIF	ECs|Macrophages	0.001	1.722	3	CD74_MIF	control
POP_CD74_MIF	ECs|MastCells	0.001	2.15	3	CD74_MIF	POP
control_CD74_MIF	ECs|MastCells	0.001	1.799	3	CD74_MIF	control
POP_CD74_MIF	ECs|Monocytes	0.001	2.07	3	CD74_MIF	POP
control_CD74_MIF	ECs|Monocytes	0.001	1.744	3	CD74_MIF	control
POP_CD74_MIF	ECs|SMCs	0.001	2.218	3	CD74_MIF	POP
control_CD74_MIF	ECs|SMCs	0.001	1.884	3	CD74_MIF	control
POP_CD74_MIF	Macrophages|DCs	0.001	2.578	3	CD74_MIF	POP
control_CD74_MIF	Macrophages|DCs	0.001	2.297	3	CD74_MIF	control
POP_CD74_MIF	Macrophages|ECs	0.001	2.671	3	CD74_MIF	POP
control_CD74_MIF	Macrophages|ECs	0.001	2.479	3	CD74_MIF	control
POP_CD74_MIF	Macrophages|Fibroblasts	0.001	2.651	3	CD74_MIF	POP
control_CD74_MIF	Macrophages|Fibroblasts	0.001	2.455	3	CD74_MIF	control
POP_CD74_MIF	Macrophages|Macrophages	0.001	2.511	3	CD74_MIF	POP
control_CD74_MIF	Macrophages|Macrophages	0.001	2.23	3	CD74_MIF	control
POP_CD74_MIF	Macrophages|MastCells	0.001	2.594	3	CD74_MIF	POP
control_CD74_MIF	Macrophages|MastCells	0.001	2.307	3	CD74_MIF	control
POP_CD74_MIF	Macrophages|Monocytes	0.001	2.514	3	CD74_MIF	POP
control_CD74_MIF	Macrophages|Monocytes	0.001	2.252	3	CD74_MIF	control
POP_CD74_MIF	Macrophages|SMCs	0.001	2.663	3	CD74_MIF	POP
control_CD74_MIF	Macrophages|SMCs	0.001	2.392	3	CD74_MIF	control
POP_CD74_MIF	Monocytes|DCs	0.001	1.763	3	CD74_MIF	POP
control_CD74_MIF	Monocytes|DCs	0.001	1.984	3	CD74_MIF	control
POP_CD74_MIF	Monocytes|ECs	0.001	1.856	3	CD74_MIF	POP
control_CD74_MIF	Monocytes|ECs	0.001	2.166	3	CD74_MIF	control
POP_CD74_MIF	Monocytes|Fibroblasts	0.001	1.836	3	CD74_MIF	POP
control_CD74_MIF	Monocytes|Fibroblasts	0.001	2.142	3	CD74_MIF	control
POP_CD74_MIF	Monocytes|Macrophages	0.001	1.696	3	CD74_MIF	POP
control_CD74_MIF	Monocytes|Macrophages	0.001	1.917	3	CD74_MIF	control
POP_CD74_MIF	Monocytes|MastCells	0.001	1.78	3	CD74_MIF	POP
control_CD74_MIF	Monocytes|MastCells	0.001	1.994	3	CD74_MIF	control
POP_CD74_MIF	Monocytes|Monocytes	0.001	1.699	3	CD74_MIF	POP
control_CD74_MIF	Monocytes|Monocytes	0.001	1.939	3	CD74_MIF	control
POP_CD74_MIF	Monocytes|SMCs	0.001	1.848	3	CD74_MIF	POP
control_CD74_MIF	Monocytes|SMCs	0.001	2.079	3	CD74_MIF	control

## Sheet: Sheet6
The source data of Figure 7b
TF	ID	Description	GeneRatio	BgRatio	pvalue	p.adjust	qvalue	geneID	Count
MYBL2	GO:0046651	lymphocyte proliferation	4/20	282/18862	0.000196177	0.0550245	0.0403013	TNFSF8/FLT3/CCND3/LYN	4
	GO:0032943	mononuclear cell proliferation	4/20	285/18862	0.000204287	0.0550245	0.0403013	TNFSF8/FLT3/CCND3/LYN	4
	GO:0070661	leukocyte proliferation	4/20	312/18862	0.00028859	0.0550245	0.0403013	TNFSF8/FLT3/CCND3/LYN	4
GATA3	GO:0030098	lymphocyte differentiation	5/15	358/18862	6.15069e-06	0.00241652	0.00148066	CD40LG/ITK/CD3G/RORA/IKZF3	5
	GO:1903131	mononuclear cell differentiation	5/15	411/18862	1.20225e-05	0.00241652	0.00148066	CD40LG/ITK/CD3G/RORA/IKZF3	5
	GO:0042110	T cell activation	5/15	474/18862	2.39234e-05	0.00320574	0.00196424	CD40LG/ITK/CD3G/RORA/ITGAL	5
	GO:0002285	lymphocyte activation involved in immune response	3/15	189/18862	0.000412271	0.0414324	0.0253867	CD40LG/RORA/ITGAL	3
	GO:0050852	T cell receptor signaling pathway	3/15	204/18862	0.000515328	0.0414324	0.0253867	CD247/ITK/CD3G	3
	GO:0038093	Fc receptor signaling pathway	3/15	239/18862	0.000816692	0.0446177	0.0273384	CD247/ITK/CD3G	3
E2F3	GO:0090317	negative regulation of intracellular protein transport	3/37	41/18862	7.036e-05	0.0743705	0.0613983	CD36/KCNE1/UBE2J1	3
	GO:0032387	negative regulation of intracellular transport	3/37	57/18862	0.000189	0.0933505	0.0770678	CD36/KCNE1/UBE2J1	3
ARID3A	GO:0002761	regulation of myeloid leukocyte differentiation	2/8	118/18862	0.00106018	0.0667941	0.0384852	EVI2B/RASSF2	2
KLRG1	GO:0050806	positive regulation of synaptic transmission	3/7	144/18862	1.49141e-05	0.00381801	0.0016955	CALB2/STX3/ADCYAP1	3
	GO:0051480	regulation of cytosolic calcium ion concentration	3/7	344/18862	0.000199326	0.01236	0.00548882	CALB2/GPR65/ADCYAP1	3
	GO:0032722	positive regulation of chemokine production	2/7	60/18862	0.000206831	0.01236	0.00548882	IL1RL1/ADCYAP1	2
	GO:0050804	modulation of chemical synaptic transmission	3/7	405/18862	0.000322525	0.01236	0.00548882	CALB2/STX3/ADCYAP1	3
	GO:0099177	regulation of trans-synaptic signaling	3/7	406/18862	0.000324873	0.01236	0.00548882	CALB2/STX3/ADCYAP1	3
NFACT2	GO:0002757	immune response-activating signal transduction	4/9	481/18862	4.75324e-05	0.00729622	0.00335228	ZAP70/FCN1/KLRD1/NFATC2	4
	GO:0030217	T cell differentiation	3/9	246/18862	0.000173704	0.0177758	0.00816715	ZAP70/PTGER4/NFATC2	3
	GO:1902105	regulation of leukocyte differentiation	3/9	279/18862	0.000251771	0.0193234	0.00887823	C1QC/ZAP70/NFATC2	3
	GO:0031349	positive regulation of defense response	3/9	361/18862	0.000536057	0.0274282	0.012602	FCN1/KLRD1/PTGER4	3
	GO:0002683	negative regulation of immune system process	3/9	403/18862	0.0007389	0.0274503	0.0126122	C1QC/KLRD1/PTGER4	3
MEIS1	GO:0035265	organ growth	4/17	166/18862	1.25925e-05	0.00580059	0.0035197	BNC2/FGF7/IGF1/MEIS1	4
	GO:0061138	morphogenesis of a branching epithelium	4/17	173/18862	1.48192e-05	0.00580059	0.0035197	PBX1/RSPO3/FGF7/SFRP1	4
	GO:0062023	collagen-containing extracellular matrix	4/16	423/19520	0.000321758	0.0083657	0.00711254	MATN2/DCN/CCDC80/SFRP1	4
	GO:0005539	glycosaminoglycan binding	5/16	228/18337	1.11113e-06	4.11117e-05	1.75441e-05	RSPO3/FGF7/DCN/CCDC80/SFRP1	5
HAND2	GO:0030198	extracellular matrix organization	12/63	393/18862	5.79901e-09	3.79633e-06	2.77781e-06	FBLN5/DCN/LUM/COL3A1/FMOD/LOX/COL6A3/ADAM12/EMILIN1/DPT/COL18A1/COL8A2	12
	GO:0045229	external encapsulating structure organization	12/63	396/18862	6.31319e-09	3.79633e-06	2.77781e-06	FBLN5/DCN/LUM/COL3A1/FMOD/LOX/COL6A3/ADAM12/EMILIN1/DPT/COL18A1/COL8A2	12
	GO:0062023	collagen-containing extracellular matrix	17/65	423/19520	2.68377e-14	4.88446e-12	3.84203e-12	FBLN5/CILP/DCN/THBS2/LUM/MDK/MGP/COL3A1/FMOD/COL6A3/EMILIN1/LTBP4/DPT/APOE/COL18A1/COL8A2/FREM1	17
FOXL1	GO:0060537	muscle tissue development	7/45	371/18862	2.5657e-05	0.0155654	0.0122778	RBM24/AKAP6/CSRP2/ZFPM2/POPDC2/TIPARP/SORBS2	7
	GO:0003012	muscle system process	7/45	453/18862	9.06765e-05	0.0173646	0.0136969	PLCE1/KCNE4/AKAP6/EDNRA/CTNNA3/DMD/SORBS2	7
	GO:0042692	muscle cell differentiation	6/45	362/18862	0.000207579	0.0318011	0.0250843	RBM24/AKAP6/CSRP2/POPDC2/DMD/SORBS2	6
	GO:0008307	structural constituent of muscle	3/44	42/18337	0.000138613	0.0181583	0.0135695	CSRP2/DMD/SORBS2	3
SOX7	GO:0001667	ameboidal-type cell migration	12/103	473/18862	1.04215e-05	0.0182481	0.0165318	SOX17/CDH5/HYAL2/TEK/PIK3R3/ROBO1/NOS3/DOCK1/PRKD2/SASH1/EDN1/KITLG	12
	GO:0045766	positive regulation of angiogenesis	7/103	175/18862	4.91825e-05	0.0287062	0.0260063	CDH5/TEK/TIE1/NOS3/SMAD1/PRKD2/SASH1	7
	GO:1904018	positive regulation of vasculature development	7/103	175/18862	4.91825e-05	0.0287062	0.0260063	CDH5/TEK/TIE1/NOS3/SMAD1/PRKD2/SASH1	7
	GO:1901342	regulation of vasculature development	9/103	341/18862	0.000104822	0.0340099	0.0308112	CDH5/CLDN5/TEK/TIE1/NOS3/SMAD1/PRKD2/SASH1/ADAM10	9
	GO:0003158	endothelium development	6/103	137/18862	0.000105593	0.0340099	0.0308112	SOX17/CDH5/CLDN5/TIE1/APOLD1/PRKD2	6

## Sheet: Sheet7
The source data of Figure 7d
TF	ID	Description	GeneRatio	BgRatio	pvalue	p.adjust	qvalue	geneID	Count
OLIG1	GO:0002283	neutrophil activation involved in immune response	15/58	488/18862	1.34854e-11	1.48196e-08	1.19474e-08	LYZ/CLEC12A/LILRA2/CYBB/S100A12/GRN/IMPDH1/COTL1/CTSS/LAIR1/CD36/NCKAP1L/FGR/BST1/OLR1	15
	GO:0042119	neutrophil activation	15/58	500/18862	1.90117e-11	1.48196e-08	1.19474e-08	LYZ/CLEC12A/LILRA2/CYBB/S100A12/GRN/IMPDH1/COTL1/CTSS/LAIR1/CD36/NCKAP1L/FGR/BST1/OLR1	15
	GO:0043312	neutrophil degranulation	14/58	485/18862	1.6512e-10	8.58071e-08	6.91764e-08	LYZ/CLEC12A/CYBB/S100A12/GRN/IMPDH1/COTL1/CTSS/LAIR1/CD36/NCKAP1L/FGR/BST1/OLR1	14
	GO:0002446	neutrophil mediated immunity	14/58	499/18862	2.39682e-10	9.34161e-08	7.53107e-08	LYZ/CLEC12A/CYBB/S100A12/GRN/IMPDH1/COTL1/CTSS/LAIR1/CD36/NCKAP1L/FGR/BST1/OLR1	14
NFE2L3	GO:0022617	extracellular matrix disassembly	2/11	81/18862	0.000976942	0.0648178	0.0403053	CTSG/TPSAB1	2
	GO:0032754	positive regulation of interleukin-5 production	1/11	10/18862	0.00581793	0.103522	0.0643724	IL1RL1	1
	GO:0070942	neutrophil mediated cytotoxicity	1/11	10/18862	0.00581793	0.103522	0.0643724	CTSG	1
	GO:0030198	extracellular matrix organization	2/11	393/18862	0.0210314	0.105301	0.0654787	CTSG/TPSAB1	2
	GO:0043062	extracellular structure organization	2/11	394/18862	0.021132	0.105301	0.0654787	CTSG/TPSAB1	2
	GO:0062023	collagen-containing extracellular matrix	3/11	423/19520	0.00146462	0.0295657	0.0223858	CTSG/TPSAB1/TPSB2	3
GATA1	GO:0050817	coagulation	6/52	347/18862	0.000370405	0.0897706	0.077995	P2RX1/PIK3R6/PLAU/GATA1/EHD1/PLAUR	6
	GO:0022617	extracellular matrix disassembly	3/52	81/18862	0.00144895	0.139384	0.121101	CMA1/TPSAB1/CTSG	3
	GO:1903035	negative regulation of response to wounding	3/52	90/18862	0.00196065	0.153951	0.133757	KREMEN1/PLAU/PLAUR	3
	GO:0042730	fibrinolysis	2/52	25/18862	0.00214738	0.153951	0.133757	PLAU/PLAUR	2
CEBPE	GO:0043312	neutrophil degranulation	5/21	485/18862	0.000159309	0.0461878	0.0337335	MMP9/LRG1/S100A12/PTX3/HP	5
	GO:0002283	neutrophil activation involved in immune response	5/21	488/18862	0.000163966	0.0461878	0.0337335	MMP9/LRG1/S100A12/PTX3/HP	5
	GO:0071375	cellular response to peptide hormone stimulus	4/21	325/18862	0.000410723	0.073787	0.0538907	ATP6V0D1/STAT3/PAK1/PRKCB	4
	GO:0051092	positive regulation of NF-kappaB transcription factor activity	3/21	159/18862	0.000699228	0.0752521	0.0549607	STAT3/PRKCB/S100A12	3
	GO:1904724	tertiary granule lumen	4/20	55/19520	2.64245e-07	2.72172e-05	1.66891e-05	MMP9/LRG1/PTX3/HP	4
POU2F2	GO:0043300	regulation of leukocyte degranulation	3/6	43/18862	2.19666e-07	8.54668e-05	2.91611e-05	STXBP2/ITGB2/SYK	3
	GO:0002886	regulation of myeloid leukocyte mediated immunity	3/6	52/18862	3.92951e-07	8.54668e-05	2.91611e-05	STXBP2/ITGB2/SYK	3
	GO:1902563	regulation of neutrophil activation	2/6	11/18862	4.63211e-06	0.000671656	0.000229167	ITGB2/SYK	2
	GO:0043302	positive regulation of leukocyte degranulation	2/6	23/18862	2.12716e-05	0.00105987	0.000361626	ITGB2/SYK	2
SRRM3	GO:0045229	external encapsulating structure organization	8/16	396/18862	3.90911e-10	7.47944e-08	4.16972e-08	SMOC2/COL6A3/COL3A1/COL8A1/COL12A1/FAP/DCN/SFRP2	8
	GO:0030199	collagen fibril organization	3/16	54/18862	1.20979e-05	0.00173605	0.000967834	COL3A1/COL12A1/SFRP2	3
EMX2	GO:0051145	smooth muscle cell differentiation	3/17	70/18862	3.20673e-05	0.00446377	0.00240336	FGF10/TBX2/PRDM6	3
	GO:0001725	stress fiber	3/17	64/19520	2.21202e-05	0.000402221	0.000261241	MYLK/TPM1/SYNPO2	3
	GO:0097517	contractile actin filament bundle	3/17	64/19520	2.21202e-05	0.000402221	0.000261241	MYLK/TPM1/SYNPO2	3
AR	GO:0062023	collagen-containing extracellular matrix	7/17	423/19520	3.44359e-08	1.96284e-06	1.34119e-06	DCN/MGP/PTN/CCDC80/SERPINF1/COL6A3/ANGPTL2	7
	GO:0005539	glycosaminoglycan binding	4/16	228/18337	3.7676e-05	0.00301408	0.00186397	DCN/PTN/CCDC80/FGFR1	4
	GO:0045765	regulation of angiogenesis	5/17	335/18862	8.9052e-06	0.00304915	0.00164327	DCN/PTN/SERPINF1/HSPB6/C3	5
	GO:0048608	reproductive structure development	5/17	405/18862	2.22665e-05	0.00304915	0.00164327	DCN/PTN/SERPINF1/C3/AR	5
	GO:0010594	regulation of endothelial cell migration	4/17	231/18862	4.60217e-05	0.00497554	0.00268145	DCN/PTN/SERPINF1/FGFR1	4
ISL1	GO:0048588	developmental cell growth	4/9	222/18862	2.24703e-06	0.0010224	0.00056767	AKAP6/SMAD7/SORBS2/FLRT3	4
	GO:0048738	cardiac muscle tissue development	3/9	208/18862	0.000105726	0.00804159	0.00446497	AKAP6/SMAD7/SORBS2	3
	GO:0003298	physiological muscle hypertrophy	2/9	33/18862	0.000106043	0.00804159	0.00446497	AKAP6/SORBS2	2
SMAD1	GO:0045765	regulation of angiogenesis	6/34	335/18862	2.65268e-05	0.0134366	0.0112749	CLDN5/TIE1/SASH1/SEMA6A/MDK/SMAD1	6
	GO:0045766	positive regulation of angiogenesis	4/34	175/18862	0.000267147	0.0552437	0.0463562	TIE1/SASH1/MDK/SMAD1	4
